# Supplementary material for: New species of Bidessonotus Régimbart, 1895 with a review of the South American species (Coleoptera, Adephaga, Dytiscidae, Hydroporinae, Bidessini)
Source: Zookeys. 2016 Oct 6;(622):95–127. doi: 10.3897/zookeys.622.9155 (PMC5096411; doi:10.3897/zookeys.622.9155)
Supplement: XML Treatment for Bidessonotus annae [file zookeys.622.9155-treatment1.xml]

<!DOCTYPE tp:taxon-treatment
  PUBLIC "-//TaxonX//DTD Taxonomic Treatment Publishing DTD v0 20100105//EN" "tax-treatment-NSO.dtd">
<tp:taxon-treatment xmlns:tp="http://www.plazi.org/taxpub"><tp:treatment-meta><kwd-group><label>Taxon classification</label><kwd><named-content content-type="kingdom">Animalia</named-content></kwd><kwd><named-content content-type="order">Coleoptera</named-content></kwd><kwd><named-content content-type="family">Dytiscidae</named-content></kwd></kwd-group><mixed-citation publication-type="journal"><person-group><name><surname>Miller</surname><given-names>Kelly B.</given-names></name></person-group><article-title>New species of <italic><tp:taxon-name><tp:taxon-name-part taxon-name-part-type="genus">Bidessonotus</tp:taxon-name-part></tp:taxon-name></italic> Régimbart, 1895 with a review of the South American species (<tp:taxon-name><tp:taxon-name-part taxon-name-part-type="order">Coleoptera</tp:taxon-name-part></tp:taxon-name>, <tp:taxon-name><tp:taxon-name-part taxon-name-part-type="suborder">Adephaga</tp:taxon-name-part></tp:taxon-name>, <tp:taxon-name><tp:taxon-name-part taxon-name-part-type="family">Dytiscidae</tp:taxon-name-part></tp:taxon-name>, <tp:taxon-name><tp:taxon-name-part taxon-name-part-type="subfamily">Hydroporinae</tp:taxon-name-part></tp:taxon-name>, <tp:taxon-name><tp:taxon-name-part taxon-name-part-type="tribe">Bidessini</tp:taxon-name-part></tp:taxon-name>)</article-title><source>Zookeys</source><day>6</day><month>10</month><year>2016</year><volume>2016</volume><issue>622</issue><fpage>95</fpage><lpage>127</lpage><pub-id pub-id-type="doi">10.3897/zookeys.622.9155</pub-id></mixed-citation></tp:treatment-meta><tp:nomenclature><tp:taxon-name>
            <tp:taxon-name-part taxon-name-part-type="genus">Bidessonotus</tp:taxon-name-part>
            <tp:taxon-name-part taxon-name-part-type="species">annae</tp:taxon-name-part>
            <object-id xmlns:xlink="http://www.w3.org/1999/xlink" content-type="zoobank" xlink:type="simple">http://zoobank.org/9BEB8E25-1EE8-46F8-A78E-F7D7CC5A2ABD</object-id>
          </tp:taxon-name><tp:taxon-authority>Miller</tp:taxon-authority><tp:taxon-status xmlns:xlink="http://www.w3.org/1999/xlink" xlink:type="simple">sp. n.</tp:taxon-status><xref ref-type="fig" rid="F2">Figs 5</xref><xref ref-type="fig" rid="F3">, 12</xref><xref ref-type="fig" rid="F5">, 30</xref></tp:nomenclature><tp:treatment-sec sec-type="type locality" id="SECID0ETSAE"><title>Type locality.</title><p>Venezuela, Apure State, Communidad Caño Gato, on Rio Sipapo, <named-content xmlns:xlink="http://www.w3.org/1999/xlink" content-type="dwc:verbatimCoordinates" xlink:type="simple"><named-content content-type="geo-json" specific-use="{&#34;type&#34;:&#34;Point&#34;,&#34;coordinates&#34;:[-67.739017,4.980633]}" id="NCID0E3SAE" xlink:type="simple">4°58.838'N, 67°44.341'W</named-content></named-content>.</p></tp:treatment-sec><tp:treatment-sec sec-type="diagnosis" id="SECID0EBTAE"><title>Diagnosis.</title><p>Specimens of this species are brown with irregular, indistinct paler regions. The prosternal process is laceolate, shallowly sulcate and apically pointed. The female elytron is unmodified. The apical blade of the male median lobe is slender and curved with an elongate, curved, apically narrowly rounded process at the apicoventral angle, and the dorsal margin narrowly truncate (Fig. <xref ref-type="fig" rid="F3">12a</xref>). The lateral lobes are nearly bilaterally symmetrical (Fig. <xref ref-type="fig" rid="F3">12b, c</xref>), though the left lateral lobe has the apex somewhat more broad with a more distinctive, angulate expansion on the ventral margin (Fig. <xref ref-type="fig" rid="F3">12c</xref>). Male genitalia are similar to those of <italic><tp:taxon-name><tp:taxon-name-part taxon-name-part-type="genus">Bidessonotus</tp:taxon-name-part> <tp:taxon-name-part taxon-name-part-type="species">tibialis</tp:taxon-name-part></tp:taxon-name></italic> but the apical blade in <italic><tp:taxon-name><tp:taxon-name-part taxon-name-part-type="genus">Bidessonotus</tp:taxon-name-part> <tp:taxon-name-part taxon-name-part-type="species">annae</tp:taxon-name-part></tp:taxon-name></italic> is more slender, more strongly curved, and more truncate along the dorsal margin, and the anteroventral process is very slender, strongly curved and directed ventrad whereas it is somewhat broader and directed apically in <italic><tp:taxon-name><tp:taxon-name-part taxon-name-part-type="genus">Bidessonotus</tp:taxon-name-part> <tp:taxon-name-part taxon-name-part-type="species">tibialis</tp:taxon-name-part></tp:taxon-name></italic>.</p><fig id="F3" position="float" orientation="portrait"><label>Figures 12–18.</label><caption><p>
          <italic><tp:taxon-name><tp:taxon-name-part taxon-name-part-type="genus">Bidessonotus</tp:taxon-name-part></tp:taxon-name></italic> species, male genitalia <bold>A</bold> median lobe, right lateral aspect <bold>B</bold> right lateral lobe, right lateral aspect <bold>C</bold> left lateral lobe, apical segment, left lateral aspect <bold>D</bold> median lobe apex, oblique right lateral aspect <bold>12</bold> <italic><tp:taxon-name><tp:taxon-name-part taxon-name-part-type="genus">Bidessonotus</tp:taxon-name-part> <tp:taxon-name-part taxon-name-part-type="species">annae</tp:taxon-name-part></tp:taxon-name></italic> <bold>13</bold> <italic><tp:taxon-name><tp:taxon-name-part taxon-name-part-type="genus">Bidessonotus</tp:taxon-name-part> <tp:taxon-name-part taxon-name-part-type="species">josiahi</tp:taxon-name-part></tp:taxon-name></italic> <bold>14</bold> <italic><tp:taxon-name><tp:taxon-name-part taxon-name-part-type="genus">Bidessonotus</tp:taxon-name-part> <tp:taxon-name-part taxon-name-part-type="species">palecephalus</tp:taxon-name-part></tp:taxon-name></italic> <bold>15</bold> <italic><tp:taxon-name><tp:taxon-name-part taxon-name-part-type="genus">Bidessonotus</tp:taxon-name-part> <tp:taxon-name-part taxon-name-part-type="species">reductus</tp:taxon-name-part></tp:taxon-name></italic> <bold>16</bold> <italic><tp:taxon-name><tp:taxon-name-part taxon-name-part-type="genus">Bidessonotus</tp:taxon-name-part> <tp:taxon-name-part taxon-name-part-type="species">septimus</tp:taxon-name-part></tp:taxon-name></italic> <bold>17</bold> <italic><tp:taxon-name><tp:taxon-name-part taxon-name-part-type="genus">Bidessonotus</tp:taxon-name-part> <tp:taxon-name-part taxon-name-part-type="species">spinosus</tp:taxon-name-part></tp:taxon-name></italic> <bold>18</bold> <italic><tp:taxon-name><tp:taxon-name-part taxon-name-part-type="genus">Bidessonotus</tp:taxon-name-part> <tp:taxon-name-part taxon-name-part-type="species">valdezi</tp:taxon-name-part></tp:taxon-name></italic>.</p></caption><graphic xmlns:xlink="http://www.w3.org/1999/xlink" xlink:href="zookeys-622-095-g003.jpg" position="float" orientation="portrait" xlink:type="simple" id="oo_105589.jpg"/></fig></tp:treatment-sec><tp:treatment-sec sec-type="description" id="SECID0EBYAE"><title>Description.</title><p>
            <italic>Measurements</italic>. <abbrev xmlns:xlink="http://www.w3.org/1999/xlink" xlink:title="total length" id="ABBRID0EJYAE" xlink:type="simple">TL</abbrev> = 1.7–1.8 mm, <abbrev xmlns:xlink="http://www.w3.org/1999/xlink" xlink:title="greatest width across elytra" id="ABBRID0EQYAE" xlink:type="simple">GW</abbrev> = 0.8–0.9 mm, <abbrev xmlns:xlink="http://www.w3.org/1999/xlink" xlink:title="greatest width of pronotum" id="ABBRID0EXYAE" xlink:type="simple">PW</abbrev> = 0.7–0.8 mm, <abbrev xmlns:xlink="http://www.w3.org/1999/xlink" xlink:title="greatest width of head" id="ABBRID0E5YAE" xlink:type="simple">HW</abbrev> = 0.5–0.6 mm, <abbrev xmlns:xlink="http://www.w3.org/1999/xlink" xlink:title="distance between eyes" id="ABBRID0ECZAE" xlink:type="simple">EW</abbrev> = 0.3 mm, <abbrev xmlns:xlink="http://www.w3.org/1999/xlink" xlink:title="total length" id="ABBRID0EGZAE" xlink:type="simple">TL</abbrev>/<abbrev xmlns:xlink="http://www.w3.org/1999/xlink" xlink:title="greatest width across elytra" id="ABBRID0ENZAE" xlink:type="simple">GW</abbrev> = 2.0–2.1, <abbrev xmlns:xlink="http://www.w3.org/1999/xlink" xlink:title="greatest width of head" id="ABBRID0EUZAE" xlink:type="simple">HW</abbrev>/<abbrev xmlns:xlink="http://www.w3.org/1999/xlink" xlink:title="distance between eyes" id="ABBRID0EYZAE" xlink:type="simple">EW</abbrev> = 1.9. Body shape elongate, lateral outline discontinuous between pronotum and elytron.</p><p>
            <italic>Coloration</italic> (Fig. <xref ref-type="fig" rid="F2">5</xref>). Head yellow orange. Pronotum yellow orange, darker along posterior margin. Elytron base color orange brown with pale diffuse areas anteriorly and medially, and a distinctive pale macula apically (Fig. <xref ref-type="fig" rid="F2">5</xref>); without purplish iridescence. Ventral surfaces orange on all surfaces, some sutures darker.</p><p>
            <italic>Sculpture and structure</italic>. Head with anterior clypeal margin evenly rounded; surface smooth and shiny, impuncate, slightly microreticulate; antennomeres III-X moderately broad, slightly asymmetrical. Pronotum widest near posterior angles, lateral margins evenly curved; basal striae moderately impressed, extending anteriorly more than halfway across surface; posterior margins distinctly undulate; surface overall shiny, slightly microreticulate, finely punctate. Elytron with lateral margins broadly curved; basal stria distinct, elongate, moderately impressed; surface of elytron covered with fine punctation, surface between punctures matte, microreticulate. Prosternal process elongate, lanceolate, apically pointed, surface broadly convex throughout length. Metaventrite with distinctive carinae extending from medial apex of metaventrite process posteriorly to near posterior margin at anterior terminus of metacoxal lines; anteriorly very closely approximated, divergent to posterior margin; surface of metaventrite shiny with few micropunctures. Metacoxae shiny with few micropunctures; metacoxal lines distinct, broad apically, broadly curved with external surface convex, convergent anteriorly. Basal abdominal ventrites punctate, other surfaces of abdominal ventrites smooth, relatively shiny.</p><p>
            <italic>Male genitalia</italic>. Apex of median lobe in lateral aspect with apical blade narrow, curved, with apicoventral elongate, curved process, ventral margin subtruncate, proximal margin curved (Fig. <xref ref-type="fig" rid="F3">12a</xref>). Right lateral lobe in lateral aspect with apical segment longer than proximal segment; apical segment expanded medially, apex rounded (Fig. <xref ref-type="fig" rid="F3">12b</xref>); left lateral lobe with apical segment similar to right, but broader and more distinctly and prominently angulate along ventral margin (Fig. <xref ref-type="fig" rid="F3">12c</xref>).</p><p>
            <italic>Variation</italic>. Only a single male specimen examined.</p><p>
            <italic>Sexual dimorphism</italic>. Only a single male specimen examined.</p></tp:treatment-sec><tp:treatment-sec sec-type="etymology" id="SECID0EE2AE"><title>Etymology.</title><p>This species is named <italic>annae</italic> after the author’s daughter, Annie Miller.</p></tp:treatment-sec><tp:treatment-sec sec-type="distribution" id="SECID0EU2AE"><title>Distribution.</title><p>This species is known from one locality in Apure State, Venezuela (Fig. <xref ref-type="fig" rid="F5">30</xref>).</p></tp:treatment-sec><tp:treatment-sec sec-type="habitat" id="SECID0E52AE"><title>Habitat.</title><p>The habitat where the type series was collected is a sandy forest stream with large deposits of leaf pack along the margins.</p></tp:treatment-sec><tp:treatment-sec sec-type="type material" id="SECID0ED3AE"><title>Type material.</title><p>Holotype in <named-content xmlns:xlink="http://www.w3.org/1999/xlink" content-type="dwc:institutional_code" xlink:type="simple">MIZA</named-content>, male labeled, “VENEZUELA: Apure State <named-content xmlns:xlink="http://www.w3.org/1999/xlink" content-type="dwc:verbatimCoordinates" xlink:type="simple"><named-content content-type="geo-json" specific-use="{&#34;type&#34;:&#34;Point&#34;,&#34;coordinates&#34;:[-67.739017,4.980633]}" id="NCID0EU3AE" xlink:type="simple">4°58.838'N, 67°44.341'W</named-content></named-content>, 95m Communidad Caño Gato, on Rio Sipapo: 16.i.2009; leg. Short, Miller, Camacho, Joly, &amp; García VZ09-0116-01X; along stream/ SM0842863 <abbrev xmlns:xlink="http://www.w3.org/1999/xlink" content-type="institution" xlink:title="University of Kansas Natural History Museum, University of Kansas, Lawrence, Kansas, USA (A.E.Z. Short)" id="ABBRID0EZ3AE" xlink:type="simple">KUNHM</abbrev>-ENT [barcode label]/ HOLOTYPE <italic><tp:taxon-name><tp:taxon-name-part taxon-name-part-type="genus">Bidessonotus</tp:taxon-name-part> <tp:taxon-name-part taxon-name-part-type="species">annae</tp:taxon-name-part></tp:taxon-name></italic> Miller, 2016 [red label with black line border].” No other specimens examined.</p><!--PageBreak--><!--PageBreak--></tp:treatment-sec><tp:treatment-sec><!--Section generated to contain objects referenced in tp:taxon-treatment.--><fig id="F2" position="float" orientation="portrait"><label>Figures 5–11.</label><caption><p>
          <italic><tp:taxon-name><tp:taxon-name-part taxon-name-part-type="genus">Bidessonotus</tp:taxon-name-part></tp:taxon-name></italic> species, dorsal habitus. <bold>5</bold> <italic><tp:taxon-name><tp:taxon-name-part taxon-name-part-type="genus">Bidessonotus</tp:taxon-name-part> <tp:taxon-name-part taxon-name-part-type="species">annae</tp:taxon-name-part></tp:taxon-name></italic> <bold>6</bold> <italic><tp:taxon-name><tp:taxon-name-part taxon-name-part-type="genus">Bidessonotus</tp:taxon-name-part> <tp:taxon-name-part taxon-name-part-type="species">josiahi</tp:taxon-name-part></tp:taxon-name></italic> <bold>A</bold> male <bold>B</bold> female, left elytron <bold>7</bold> <italic><tp:taxon-name><tp:taxon-name-part taxon-name-part-type="genus">Bidessonotus</tp:taxon-name-part> <tp:taxon-name-part taxon-name-part-type="species">palecephalus</tp:taxon-name-part></tp:taxon-name></italic> <bold>A</bold> male <bold>B</bold> female, left elytron <bold>8</bold> <italic><tp:taxon-name><tp:taxon-name-part taxon-name-part-type="genus">Bidessonotus</tp:taxon-name-part> <tp:taxon-name-part taxon-name-part-type="species">reductus</tp:taxon-name-part></tp:taxon-name></italic> <bold>9</bold> <italic><tp:taxon-name><tp:taxon-name-part taxon-name-part-type="genus">Bidessonotus</tp:taxon-name-part> <tp:taxon-name-part taxon-name-part-type="species">septimus</tp:taxon-name-part></tp:taxon-name></italic> <bold>10</bold> <italic><tp:taxon-name><tp:taxon-name-part taxon-name-part-type="genus">Bidessonotus</tp:taxon-name-part> <tp:taxon-name-part taxon-name-part-type="species">spinosus</tp:taxon-name-part></tp:taxon-name></italic> <bold>A</bold> male <bold>B</bold> female, left elytron <bold>11</bold> <italic><tp:taxon-name><tp:taxon-name-part taxon-name-part-type="genus">Bidessonotus</tp:taxon-name-part> <tp:taxon-name-part taxon-name-part-type="species">valdezi</tp:taxon-name-part></tp:taxon-name></italic>. Scale bar: 1.0 mm.</p></caption><graphic xmlns:xlink="http://www.w3.org/1999/xlink" xlink:href="zookeys-622-095-g002.jpg" position="float" orientation="portrait" xlink:type="simple" id="oo_105588.jpg"/></fig><fig id="F5" position="float" orientation="portrait"><label>Figures 30–31.</label><caption><p>
          <italic><tp:taxon-name><tp:taxon-name-part taxon-name-part-type="genus">Bidessonotus</tp:taxon-name-part></tp:taxon-name></italic> species, South American distributions.</p></caption><graphic xmlns:xlink="http://www.w3.org/1999/xlink" xlink:href="zookeys-622-095-g005.jpg" position="float" orientation="portrait" xlink:type="simple" id="oo_105591.jpg"/></fig></tp:treatment-sec></tp:taxon-treatment>
