# Supplementary material for: New species of Bidessonotus Régimbart, 1895 with a review of the South American species (Coleoptera, Adephaga, Dytiscidae, Hydroporinae, Bidessini)
Source: Zookeys. 2016 Oct 6;(622):95–127. doi: 10.3897/zookeys.622.9155 (PMC5096411; doi:10.3897/zookeys.622.9155)
Supplement: XML Treatment for Bidessonotus josiahi [file zookeys.622.9155-treatment2.xml]

<!DOCTYPE tp:taxon-treatment
  PUBLIC "-//TaxonX//DTD Taxonomic Treatment Publishing DTD v0 20100105//EN" "tax-treatment-NSO.dtd">
<tp:taxon-treatment xmlns:tp="http://www.plazi.org/taxpub"><tp:treatment-meta><kwd-group><label>Taxon classification</label><kwd><named-content content-type="kingdom">Animalia</named-content></kwd><kwd><named-content content-type="order">Coleoptera</named-content></kwd><kwd><named-content content-type="family">Dytiscidae</named-content></kwd></kwd-group><mixed-citation publication-type="journal"><person-group><name><surname>Miller</surname><given-names>Kelly B.</given-names></name></person-group><article-title>New species of <italic><tp:taxon-name><tp:taxon-name-part taxon-name-part-type="genus">Bidessonotus</tp:taxon-name-part></tp:taxon-name></italic> Régimbart, 1895 with a review of the South American species (<tp:taxon-name><tp:taxon-name-part taxon-name-part-type="order">Coleoptera</tp:taxon-name-part></tp:taxon-name>, <tp:taxon-name><tp:taxon-name-part taxon-name-part-type="suborder">Adephaga</tp:taxon-name-part></tp:taxon-name>, <tp:taxon-name><tp:taxon-name-part taxon-name-part-type="family">Dytiscidae</tp:taxon-name-part></tp:taxon-name>, <tp:taxon-name><tp:taxon-name-part taxon-name-part-type="subfamily">Hydroporinae</tp:taxon-name-part></tp:taxon-name>, <tp:taxon-name><tp:taxon-name-part taxon-name-part-type="tribe">Bidessini</tp:taxon-name-part></tp:taxon-name>)</article-title><source>Zookeys</source><day>6</day><month>10</month><year>2016</year><volume>2016</volume><issue>622</issue><fpage>95</fpage><lpage>127</lpage><pub-id pub-id-type="doi">10.3897/zookeys.622.9155</pub-id></mixed-citation></tp:treatment-meta><tp:nomenclature><tp:taxon-name>
            <tp:taxon-name-part taxon-name-part-type="genus">Bidessonotus</tp:taxon-name-part>
            <tp:taxon-name-part taxon-name-part-type="species">josiahi</tp:taxon-name-part>
            <object-id xmlns:xlink="http://www.w3.org/1999/xlink" content-type="zoobank" xlink:type="simple">http://zoobank.org/49A491B8-9C3B-4D3C-868E-8F2F0B185DD0</object-id>
          </tp:taxon-name><tp:taxon-authority>Miller</tp:taxon-authority><tp:taxon-status xmlns:xlink="http://www.w3.org/1999/xlink" xlink:type="simple">sp. n.</tp:taxon-status><xref ref-type="fig" rid="F2">Figs 6</xref><xref ref-type="fig" rid="F3">, 13</xref><xref ref-type="fig" rid="F5">, 31</xref><!--PageBreak--><!--PageBreak--></tp:nomenclature><tp:treatment-sec sec-type="type locality" id="SECID0EB6AE"><title>Type locality.</title><p>Venezuela, Apure State, between “La Ye” and Bruzual, <named-content xmlns:xlink="http://www.w3.org/1999/xlink" content-type="dwc:verbatimCoordinates" xlink:type="simple"><named-content content-type="geo-json" specific-use="{&#34;type&#34;:&#34;Point&#34;,&#34;coordinates&#34;:[-69.300000,7.644000]}" id="NCID0EK6AE" xlink:type="simple">7.644°N, 69.300°W</named-content></named-content>.</p></tp:treatment-sec><tp:treatment-sec sec-type="diagnosis" id="SECID0EP6AE"><title>Diagnosis.</title><p>Specimens of this species are brown with moderately distinctive maculae. The prosternal process is lanceolate and flat with the apex pointed. The female elytron is apicolaterally broadly lobed (Fig. <xref ref-type="fig" rid="F2">6b</xref>). The apical blade of the male median lobe is broad with the apicoventral angle developed into a rounded prominence, a broad apicodorsal tooth, the proximal margin straight without a tooth, and the ventral margin broadly pointed (Fig. <xref ref-type="fig" rid="F3">13a</xref>). The apical portions of the lateral lobes are broad with the apical segment of the right lateral lobe longer and broader with the apex very broadly rounded (Fig. <xref ref-type="fig" rid="F3">13b</xref>). The apical segment of the left lateral lobe is somewhat shorter and narrower than the right and the apex is very broadly truncate (Fig. <xref ref-type="fig" rid="F3">13c</xref>). The male genitalia are not similar to any other species. The proximal margin is nearly straight, without undulations or teeth. The apex is strongly obliquely truncate.</p></tp:treatment-sec><tp:treatment-sec sec-type="description" id="SECID0EGAAG"><title>Description.</title><p>
            <italic>Measurements</italic>. <abbrev xmlns:xlink="http://www.w3.org/1999/xlink" xlink:title="total length" id="ABBRID0EOAAG" xlink:type="simple">TL</abbrev> = 2.2–2.3 mm, <abbrev xmlns:xlink="http://www.w3.org/1999/xlink" xlink:title="greatest width across elytra" id="ABBRID0EVAAG" xlink:type="simple">GW</abbrev> = 1.1–1.2 mm, <abbrev xmlns:xlink="http://www.w3.org/1999/xlink" xlink:title="greatest width of pronotum" id="ABBRID0E3AAG" xlink:type="simple">PW</abbrev> = 0.9 mm, <abbrev xmlns:xlink="http://www.w3.org/1999/xlink" xlink:title="greatest width of head" id="ABBRID0EDBAG" xlink:type="simple">HW</abbrev> = 0.6 mm, <abbrev xmlns:xlink="http://www.w3.org/1999/xlink" xlink:title="distance between eyes" id="ABBRID0EHBAG" xlink:type="simple">EW</abbrev> = 0.3 mm, <abbrev xmlns:xlink="http://www.w3.org/1999/xlink" xlink:title="total length" id="ABBRID0ELBAG" xlink:type="simple">TL</abbrev>/<abbrev xmlns:xlink="http://www.w3.org/1999/xlink" xlink:title="greatest width across elytra" id="ABBRID0ESBAG" xlink:type="simple">GW</abbrev> = 2.0, <abbrev xmlns:xlink="http://www.w3.org/1999/xlink" xlink:title="greatest width of head" id="ABBRID0EZBAG" xlink:type="simple">HW</abbrev>/<abbrev xmlns:xlink="http://www.w3.org/1999/xlink" xlink:title="distance between eyes" id="ABBRID0E4BAG" xlink:type="simple">EW</abbrev> = 2.0. Body shape elongate, lateral outline discontinuous between pronotum and elytron.</p><p>
            <italic>Coloration</italic> (Fig. <xref ref-type="fig" rid="F2">6</xref>). Head orange. Pronotum yellow, dark along posterior margin. Elytron evenly dark brown except apex broadly pale (Fig. <xref ref-type="fig" rid="F2">6</xref>); without purplish iridescence in either sex. Ventral surfaces orange, darker orange laterally.</p><p>
            <italic>Sculpture and structure</italic>. Head with anterior clypeal margin evenly rounded; surface smooth and shiny, with few punctures medially; antennomeres III-X moderately broad, slightly asymmetrical. Pronotum widest near posterior angles, lateral margins evenly curved; basal striae strongly impressed, especially basally, broad, extending anteriorly more than halfway across surface; posterior margins distinctly undulate; surface overall slightly matte, but shiny, medial surface finely punctate. Elytron with lateral margins broadly curved; basal stria distinct, elongate, well impressed basally; surface of elytron covered with fine punctation, surface between punctures shiny. Prosternal process elongate, lanceolate, apically pointed, surface broadly convex throughout length. Metaventrite with distinctive carinae extending from medial apex of metaventrite process posteriorly to near posterior margin at anterior terminus of metacoxal lines; anteriorly very closely approximated, divergent to posterior margin; surface of metaventrite shiny with few micropunctures. Metacoxa shiny with few micropunctures; metacoxal lines distinct, broad, broadly curved with external surface convex, slightly convergent anteriorly. Basal abdominal ventrites punctate, other surfaces of abdominal ventrites smooth, relatively shiny.</p><p>
            <italic>Male genitalia</italic>. Apex of median lobe in lateral aspect with apical blade broad, with apicoventral rounded prominence, broad apicodorsal tooth, proximal margin straight, without tooth, ventral margin broadly pointed (Fig. <xref ref-type="fig" rid="F3">13a</xref>). Right lateral lobe in lateral aspect with apical segment about as long as proximal segment; apical seg<!--PageBreak-->ment apically slightly expanded, apex broadly rounded (Fig. <xref ref-type="fig" rid="F3">13b</xref>); left lateral lobe with apical segment shorter than basal segment, broad with apex very broadly truncate (Fig. <xref ref-type="fig" rid="F3">13c</xref>).</p><p>
            <italic>Variation</italic>. Specimens are variable in the extent of the pale markings on the elytron.</p><p>
            <italic>Sexual dimorphism</italic>. With typical <italic><tp:taxon-name><tp:taxon-name-part taxon-name-part-type="genus">Bidessonotus</tp:taxon-name-part></tp:taxon-name></italic> dimorphism. Males with apicolateral margin of elytron evenly curved (Fig. <xref ref-type="fig" rid="F2">6a</xref>); females apically with distinctive, subapical broad lobe (Fig. <xref ref-type="fig" rid="F2">6b</xref>).</p></tp:treatment-sec><tp:treatment-sec sec-type="etymology" id="SECID0E1DAG"><title>Etymology.</title><p>This species is named <italic>josiahi</italic> after the author’s son, Josiah Miller.</p></tp:treatment-sec><tp:treatment-sec sec-type="distribution" id="SECID0EKEAG"><title>Distribution.</title><p>The species is known from northern Venezuela (Fig. <xref ref-type="fig" rid="F5">31</xref>).</p></tp:treatment-sec><tp:treatment-sec sec-type="habitat" id="SECID0EUEAG"><title>Habitat.</title><p>The type specimens were collected from a “lagoon.”</p></tp:treatment-sec><tp:treatment-sec sec-type="type material" id="SECID0EZEAG"><title>Type material.</title><p>Holotype in <named-content xmlns:xlink="http://www.w3.org/1999/xlink" content-type="dwc:institutional_code" xlink:type="simple">MIZA</named-content>, male labeled, “VENEZUELA: Apure State <named-content xmlns:xlink="http://www.w3.org/1999/xlink" content-type="dwc:verbatimCoordinates" xlink:type="simple"><named-content content-type="geo-json" specific-use="{&#34;type&#34;:&#34;Point&#34;,&#34;coordinates&#34;:[-69.300000,7.644000]}" id="NCID0EKFAG" xlink:type="simple">7.644°N, 69.300°W</named-content></named-content>, 90, between “La Ye” &amp; Bruzual 18.i.2009: Short, Camacho, &amp; García: VZ09-0118-03X: lagoon/ SM0845741 <abbrev xmlns:xlink="http://www.w3.org/1999/xlink" content-type="institution" xlink:title="University of Kansas Natural History Museum, University of Kansas, Lawrence, Kansas, USA (A.E.Z. Short)" id="ABBRID0EPFAG" xlink:type="simple">KUNHM</abbrev>-ENT [barcode label]/ HOLOTYPE <italic><tp:taxon-name><tp:taxon-name-part taxon-name-part-type="genus">Bidessonotus</tp:taxon-name-part> <tp:taxon-name-part taxon-name-part-type="species">josiahi</tp:taxon-name-part></tp:taxon-name></italic> Miller, 2016 [red label with red line border].” Paratypes 44; <bold>Venezuela</bold>: Anzoategui, Transect 1, <named-content xmlns:xlink="http://www.w3.org/1999/xlink" content-type="dwc:verbatimCoordinates" xlink:type="simple"><named-content content-type="geo-json" specific-use="{&#34;type&#34;:&#34;Point&#34;,&#34;coordinates&#34;:[-64.196000,9.330000]}" id="NCID0EHGAG" xlink:type="simple">9.33°N, 64.196°W</named-content></named-content>, 12 Aug 2009, Cordero, R (1, <named-content xmlns:xlink="http://www.w3.org/1999/xlink" content-type="dwc:institutional_code" xlink:type="simple">SEMC</named-content>); Apure, between La Ye and Bruzual, <named-content xmlns:xlink="http://www.w3.org/1999/xlink" content-type="dwc:verbatimCoordinates" xlink:type="simple"><named-content content-type="geo-json" specific-use="{&#34;type&#34;:&#34;Point&#34;,&#34;coordinates&#34;:[-69.300000,7.644000]}" id="NCID0ETGAG" xlink:type="simple">7.644°N, 69.300°W</named-content></named-content>, 18 Jan 2009, Short, Camacho, Miller (6, <named-content xmlns:xlink="http://www.w3.org/1999/xlink" content-type="dwc:institutional_code" xlink:type="simple">SEMC</named-content>); Guarico, N of Palenque, <named-content xmlns:xlink="http://www.w3.org/1999/xlink" content-type="dwc:verbatimCoordinates" xlink:type="simple"><named-content content-type="geo-json" specific-use="{&#34;type&#34;:&#34;Point&#34;,&#34;coordinates&#34;:[-66.993000,9.113000]}" id="NCID0E6GAG" xlink:type="simple">9.113°N, 66.993°W</named-content></named-content>, 08 Jan 2009, Short, Camacho, Garcia, Joly, Miller (3, <named-content xmlns:xlink="http://www.w3.org/1999/xlink" content-type="dwc:institutional_code" xlink:type="simple">SEMC</named-content>); Monagas, El Guamo Reservoir, <named-content xmlns:xlink="http://www.w3.org/1999/xlink" content-type="dwc:verbatimCoordinates" xlink:type="simple"><named-content content-type="geo-json" specific-use="{&#34;type&#34;:&#34;Point&#34;,&#34;coordinates&#34;:[-63.690000,10.102000]}" id="NCID0ELHAG" xlink:type="simple">10.102°N, 63.690°W</named-content></named-content>, 28 Jan 2010, Short &amp; Garcia (34, <named-content xmlns:xlink="http://www.w3.org/1999/xlink" content-type="dwc:institutional_code" xlink:type="simple">SEMC</named-content>).</p></tp:treatment-sec><tp:treatment-sec><!--Section generated to contain objects referenced in tp:taxon-treatment.--><fig id="F2" position="float" orientation="portrait"><label>Figures 5–11.</label><caption><p>
          <italic><tp:taxon-name><tp:taxon-name-part taxon-name-part-type="genus">Bidessonotus</tp:taxon-name-part></tp:taxon-name></italic> species, dorsal habitus. <bold>5</bold> <italic><tp:taxon-name><tp:taxon-name-part taxon-name-part-type="genus">Bidessonotus</tp:taxon-name-part> <tp:taxon-name-part taxon-name-part-type="species">annae</tp:taxon-name-part></tp:taxon-name></italic> <bold>6</bold> <italic><tp:taxon-name><tp:taxon-name-part taxon-name-part-type="genus">Bidessonotus</tp:taxon-name-part> <tp:taxon-name-part taxon-name-part-type="species">josiahi</tp:taxon-name-part></tp:taxon-name></italic> <bold>A</bold> male <bold>B</bold> female, left elytron <bold>7</bold> <italic><tp:taxon-name><tp:taxon-name-part taxon-name-part-type="genus">Bidessonotus</tp:taxon-name-part> <tp:taxon-name-part taxon-name-part-type="species">palecephalus</tp:taxon-name-part></tp:taxon-name></italic> <bold>A</bold> male <bold>B</bold> female, left elytron <bold>8</bold> <italic><tp:taxon-name><tp:taxon-name-part taxon-name-part-type="genus">Bidessonotus</tp:taxon-name-part> <tp:taxon-name-part taxon-name-part-type="species">reductus</tp:taxon-name-part></tp:taxon-name></italic> <bold>9</bold> <italic><tp:taxon-name><tp:taxon-name-part taxon-name-part-type="genus">Bidessonotus</tp:taxon-name-part> <tp:taxon-name-part taxon-name-part-type="species">septimus</tp:taxon-name-part></tp:taxon-name></italic> <bold>10</bold> <italic><tp:taxon-name><tp:taxon-name-part taxon-name-part-type="genus">Bidessonotus</tp:taxon-name-part> <tp:taxon-name-part taxon-name-part-type="species">spinosus</tp:taxon-name-part></tp:taxon-name></italic> <bold>A</bold> male <bold>B</bold> female, left elytron <bold>11</bold> <italic><tp:taxon-name><tp:taxon-name-part taxon-name-part-type="genus">Bidessonotus</tp:taxon-name-part> <tp:taxon-name-part taxon-name-part-type="species">valdezi</tp:taxon-name-part></tp:taxon-name></italic>. Scale bar: 1.0 mm.</p></caption><graphic xmlns:xlink="http://www.w3.org/1999/xlink" xlink:href="zookeys-622-095-g002.jpg" position="float" orientation="portrait" xlink:type="simple" id="oo_105588.jpg"/></fig><fig id="F3" position="float" orientation="portrait"><label>Figures 12–18.</label><caption><p>
          <italic><tp:taxon-name><tp:taxon-name-part taxon-name-part-type="genus">Bidessonotus</tp:taxon-name-part></tp:taxon-name></italic> species, male genitalia <bold>A</bold> median lobe, right lateral aspect <bold>B</bold> right lateral lobe, right lateral aspect <bold>C</bold> left lateral lobe, apical segment, left lateral aspect <bold>D</bold> median lobe apex, oblique right lateral aspect <bold>12</bold> <italic><tp:taxon-name><tp:taxon-name-part taxon-name-part-type="genus">Bidessonotus</tp:taxon-name-part> <tp:taxon-name-part taxon-name-part-type="species">annae</tp:taxon-name-part></tp:taxon-name></italic> <bold>13</bold> <italic><tp:taxon-name><tp:taxon-name-part taxon-name-part-type="genus">Bidessonotus</tp:taxon-name-part> <tp:taxon-name-part taxon-name-part-type="species">josiahi</tp:taxon-name-part></tp:taxon-name></italic> <bold>14</bold> <italic><tp:taxon-name><tp:taxon-name-part taxon-name-part-type="genus">Bidessonotus</tp:taxon-name-part> <tp:taxon-name-part taxon-name-part-type="species">palecephalus</tp:taxon-name-part></tp:taxon-name></italic> <bold>15</bold> <italic><tp:taxon-name><tp:taxon-name-part taxon-name-part-type="genus">Bidessonotus</tp:taxon-name-part> <tp:taxon-name-part taxon-name-part-type="species">reductus</tp:taxon-name-part></tp:taxon-name></italic> <bold>16</bold> <italic><tp:taxon-name><tp:taxon-name-part taxon-name-part-type="genus">Bidessonotus</tp:taxon-name-part> <tp:taxon-name-part taxon-name-part-type="species">septimus</tp:taxon-name-part></tp:taxon-name></italic> <bold>17</bold> <italic><tp:taxon-name><tp:taxon-name-part taxon-name-part-type="genus">Bidessonotus</tp:taxon-name-part> <tp:taxon-name-part taxon-name-part-type="species">spinosus</tp:taxon-name-part></tp:taxon-name></italic> <bold>18</bold> <italic><tp:taxon-name><tp:taxon-name-part taxon-name-part-type="genus">Bidessonotus</tp:taxon-name-part> <tp:taxon-name-part taxon-name-part-type="species">valdezi</tp:taxon-name-part></tp:taxon-name></italic>.</p></caption><graphic xmlns:xlink="http://www.w3.org/1999/xlink" xlink:href="zookeys-622-095-g003.jpg" position="float" orientation="portrait" xlink:type="simple" id="oo_105589.jpg"/></fig><fig id="F5" position="float" orientation="portrait"><label>Figures 30–31.</label><caption><p>
          <italic><tp:taxon-name><tp:taxon-name-part taxon-name-part-type="genus">Bidessonotus</tp:taxon-name-part></tp:taxon-name></italic> species, South American distributions.</p></caption><graphic xmlns:xlink="http://www.w3.org/1999/xlink" xlink:href="zookeys-622-095-g005.jpg" position="float" orientation="portrait" xlink:type="simple" id="oo_105591.jpg"/></fig></tp:treatment-sec></tp:taxon-treatment>
