# Supplementary material for: New species of Bidessonotus Régimbart, 1895 with a review of the South American species (Coleoptera, Adephaga, Dytiscidae, Hydroporinae, Bidessini)
Source: Zookeys. 2016 Oct 6;(622):95–127. doi: 10.3897/zookeys.622.9155 (PMC5096411; doi:10.3897/zookeys.622.9155)
Supplement: XML Treatment for Bidessonotus palecephalus [file zookeys.622.9155-treatment3.xml]

<!DOCTYPE tp:taxon-treatment
  PUBLIC "-//TaxonX//DTD Taxonomic Treatment Publishing DTD v0 20100105//EN" "tax-treatment-NSO.dtd">
<tp:taxon-treatment xmlns:tp="http://www.plazi.org/taxpub"><tp:treatment-meta><kwd-group><label>Taxon classification</label><kwd><named-content content-type="kingdom">Animalia</named-content></kwd><kwd><named-content content-type="order">Coleoptera</named-content></kwd><kwd><named-content content-type="family">Dytiscidae</named-content></kwd></kwd-group><mixed-citation publication-type="journal"><person-group><name><surname>Miller</surname><given-names>Kelly B.</given-names></name></person-group><article-title>New species of <italic><tp:taxon-name><tp:taxon-name-part taxon-name-part-type="genus">Bidessonotus</tp:taxon-name-part></tp:taxon-name></italic> Régimbart, 1895 with a review of the South American species (<tp:taxon-name><tp:taxon-name-part taxon-name-part-type="order">Coleoptera</tp:taxon-name-part></tp:taxon-name>, <tp:taxon-name><tp:taxon-name-part taxon-name-part-type="suborder">Adephaga</tp:taxon-name-part></tp:taxon-name>, <tp:taxon-name><tp:taxon-name-part taxon-name-part-type="family">Dytiscidae</tp:taxon-name-part></tp:taxon-name>, <tp:taxon-name><tp:taxon-name-part taxon-name-part-type="subfamily">Hydroporinae</tp:taxon-name-part></tp:taxon-name>, <tp:taxon-name><tp:taxon-name-part taxon-name-part-type="tribe">Bidessini</tp:taxon-name-part></tp:taxon-name>)</article-title><source>Zookeys</source><day>6</day><month>10</month><year>2016</year><volume>2016</volume><issue>622</issue><fpage>95</fpage><lpage>127</lpage><pub-id pub-id-type="doi">10.3897/zookeys.622.9155</pub-id></mixed-citation></tp:treatment-meta><tp:nomenclature><tp:taxon-name>
            <tp:taxon-name-part taxon-name-part-type="genus">Bidessonotus</tp:taxon-name-part>
            <tp:taxon-name-part taxon-name-part-type="species">palecephalus</tp:taxon-name-part>
            <object-id xmlns:xlink="http://www.w3.org/1999/xlink" content-type="zoobank" xlink:type="simple">http://zoobank.org/4E6CCE60-C5C0-46B6-8229-6A30BB98E398</object-id>
          </tp:taxon-name><tp:taxon-authority>Miller</tp:taxon-authority><tp:taxon-status xmlns:xlink="http://www.w3.org/1999/xlink" xlink:type="simple">sp. n.</tp:taxon-status><xref ref-type="fig" rid="F2">Figs 7</xref><xref ref-type="fig" rid="F3">, 14</xref><xref ref-type="fig" rid="F5">, 30</xref></tp:nomenclature><tp:treatment-sec sec-type="type locality" id="SECID0EFJAG"><title>Type locality.</title><p>Venezuela, Guarico, N of Palenque, <named-content xmlns:xlink="http://www.w3.org/1999/xlink" content-type="dwc:verbatimCoordinates" xlink:type="simple"><named-content content-type="geo-json" specific-use="{&#34;type&#34;:&#34;Point&#34;,&#34;coordinates&#34;:[-66.993000,9.113000]}" id="NCID0EOJAG" xlink:type="simple">9.113°N, 66.993°W</named-content></named-content>.</p></tp:treatment-sec><tp:treatment-sec sec-type="diagnosis" id="SECID0ETJAG"><title>Diagnosis.</title><p>This is a relatively pale brown species. The head color in specimens of <italic><tp:taxon-name><tp:taxon-name-part taxon-name-part-type="genus">Bidessonotus</tp:taxon-name-part> <tp:taxon-name-part taxon-name-part-type="species">palecephalus</tp:taxon-name-part></tp:taxon-name></italic> is overall pale, unlike <italic><tp:taxon-name><tp:taxon-name-part taxon-name-part-type="genus">Bidessonotus</tp:taxon-name-part> <tp:taxon-name-part taxon-name-part-type="species">melanocephalus</tp:taxon-name-part></tp:taxon-name></italic> which has the base of the head darkened. The prosternal process is flat and apically pointed. Females have the apicolateral elytral margins developed into a prominent lobe (Fig. <xref ref-type="fig" rid="F2">7b</xref>). Males of this species have the median lobe shape similar to those of <italic><tp:taxon-name><tp:taxon-name-part taxon-name-part-type="genus">Bidessonotus</tp:taxon-name-part> <tp:taxon-name-part taxon-name-part-type="species">melanocephalus</tp:taxon-name-part></tp:taxon-name></italic> with a tooth medially on the dorsal margin near the apical base of the shaft as well as a tooth at each end of the distal margin (Fig. <xref ref-type="fig" rid="F3">14a</xref>), though the overall shapes are different in the two species. The lateral lobes are moderately similar in shape with the apical segments broad, but the right apical segment (Fig. <xref ref-type="fig" rid="F3">14b</xref>) is apically broadly rounded and the left apical segment is distinctly angulate along the ventral margin (Fig. <xref ref-type="fig" rid="F3">14c</xref>).</p></tp:treatment-sec><tp:treatment-sec sec-type="description" id="SECID0EHLAG"><title>Description.</title><p>
            <italic>Measurements</italic>. <abbrev xmlns:xlink="http://www.w3.org/1999/xlink" xlink:title="total length" id="ABBRID0EPLAG" xlink:type="simple">TL</abbrev> = 1.9–2.0 mm, <abbrev xmlns:xlink="http://www.w3.org/1999/xlink" xlink:title="greatest width across elytra" id="ABBRID0EWLAG" xlink:type="simple">GW</abbrev> = 1.0 mm, <abbrev xmlns:xlink="http://www.w3.org/1999/xlink" xlink:title="greatest width of pronotum" id="ABBRID0E4LAG" xlink:type="simple">PW</abbrev> = 0.8–0.9 mm, <abbrev xmlns:xlink="http://www.w3.org/1999/xlink" xlink:title="greatest width of head" id="ABBRID0EEMAG" xlink:type="simple">HW</abbrev> = 0.5–0.6 mm, <abbrev xmlns:xlink="http://www.w3.org/1999/xlink" xlink:title="distance between eyes" id="ABBRID0EIMAG" xlink:type="simple">EW</abbrev> = 0.3 mm, <abbrev xmlns:xlink="http://www.w3.org/1999/xlink" xlink:title="total length" id="ABBRID0EMMAG" xlink:type="simple">TL</abbrev>/<abbrev xmlns:xlink="http://www.w3.org/1999/xlink" xlink:title="greatest width across elytra" id="ABBRID0ETMAG" xlink:type="simple">GW</abbrev> = 1.8–2.0, <abbrev xmlns:xlink="http://www.w3.org/1999/xlink" xlink:title="greatest width of head" id="ABBRID0E1MAG" xlink:type="simple">HW</abbrev>/<abbrev xmlns:xlink="http://www.w3.org/1999/xlink" xlink:title="distance between eyes" id="ABBRID0E5MAG" xlink:type="simple">EW</abbrev> = 1.8–2.0. Body shape elongate oval, lateral outline discontinuous between pronotum and elytron.</p><p>
            <italic>Coloration</italic> (Fig. <xref ref-type="fig" rid="F2">7</xref>). Head, including all appendages and ventral surface, entirely pale yellow to yellow-orange. Pronotum yellow to yellow-orange. Elytron base color brown with large irregular yellow fasciae and maculae (Fig. <xref ref-type="fig" rid="F2">7</xref>); dorsal surfaces not purplish or iridescent in either sex. Ventral surfaces, including all legs and mouthparts, yellow, slightly darker along some sutures.</p><p>
            <italic>Sculpture and structure</italic>. Head with anterior clypeal margin slightly thickened, evenly rounded; surface smooth and shiny; antennomeres III-X moderately broad, slightly asymmetrical. Pronotum widest near posterior angles, lateral margins evenly curved; basal striae strongly impressed, broad, extending anteriorly more than halfway across surface; posterior margins distinctly undulate; surface overall slightly matte, but shiny, surface mediad of striae distinctly punctate. Elytron with lateral margins broadly curved; basal stria distinct, elongate, well impressed basally; surface of elytron covered with fine punctation, surface between punctures shiny. Prosternal process elongate, apically pointed, surface broadly convex throughout length. Metaventrite with distinctive carinae extending from medial apex of metaventrite process posteriorly to near posterior margin at anterior terminus of metacoxal lines; surface of metaventrite shiny with few micropunctures. Metacoxae shiny with few micropunctures; metacoxal lines distinct, broad, broadly curved with external surface convex, slightly convergent anteriorly. Basal abdominal ventrites punctate, other surfaces of abdominal ventrites smooth, relatively shiny.</p><p>
            <italic>Male genitalia</italic>. Apex of median lobe in lateral aspect with blade elongate, with apicoventral tooth, submedial broad tooth on distal margin and broad tooth along proximal margin, dorsal margin broad and obliquely truncate (Fig. <xref ref-type="fig" rid="F3">14a, d</xref>). Right lateral lobe in lateral aspect with apical segment about as long as proximal segment; apical segment apically broadly expanded, apex broadly rounded (Fig. <xref ref-type="fig" rid="F3">14b</xref>) left lateral lobe with apical segment very broad, apically very broadly rounded and with a distinct angulation along the ventral margin (Fig. <xref ref-type="fig" rid="F3">14c</xref>).</p><p>
            <italic>Variation</italic>. Specimens vary in the extent and intensity of the elytral fasciae and maculations.</p><p>
            <italic>Sexual dimorphism</italic>. With typical dimorphism found in <italic><tp:taxon-name><tp:taxon-name-part taxon-name-part-type="genus">Bidessonotus</tp:taxon-name-part></tp:taxon-name></italic>. Males with apicolateral margin of elytron evenly curved (Fig. <xref ref-type="fig" rid="F2">7a</xref>); females apically shortened, more abruptly rounded with distinctive, broadly rounded posterolateral expansion (Fig. <xref ref-type="fig" rid="F2">7b</xref>). Males with elytra shiny and smooth between punctures; females with elytra opaque and microreticulate.</p></tp:treatment-sec><tp:treatment-sec sec-type="etymology" id="SECID0EZOAG"><title>Etymology.</title><p>The species is named <italic>palecephalus</italic> from the Greek words <italic>pale</italic>, meaning “pale,” and <italic>cephalus</italic>, meaning “head,” for the pale head of specimens in comparison with the somewhat similar species <italic><tp:taxon-name><tp:taxon-name-part taxon-name-part-type="genus">Bidessonotus</tp:taxon-name-part> <tp:taxon-name-part taxon-name-part-type="species">melanocephalus</tp:taxon-name-part></tp:taxon-name></italic>.</p></tp:treatment-sec><tp:treatment-sec sec-type="distribution" id="SECID0EXPAG"><title>Distribution.</title><p>The species is known from Apure and Guarico, Venezuela (Fig. <xref ref-type="fig" rid="F5">30</xref>).</p></tp:treatment-sec><tp:treatment-sec sec-type="habitat" id="SECID0EBQAG"><title>Habitat.</title><p>Nothing is known of the habitat of this species.</p></tp:treatment-sec><tp:treatment-sec sec-type="type material" id="SECID0EGQAG"><title>Type material.</title><p>Holotype in <named-content xmlns:xlink="http://www.w3.org/1999/xlink" content-type="dwc:institutional_code" xlink:type="simple">MIZA</named-content>, male labeled, “VENEZUELA: Guarico State <named-content xmlns:xlink="http://www.w3.org/1999/xlink" content-type="dwc:verbatimCoordinates" xlink:type="simple"><named-content content-type="geo-json" specific-use="{&#34;type&#34;:&#34;Point&#34;,&#34;coordinates&#34;:[-66.993000,9.113000]}" id="NCID0EXQAG" xlink:type="simple">9.113°N, 66.993°W</named-content></named-content>, 152m, Stream @ [sic] road crossing, N. of Palenque; 6.i.2009; leg. Short, García, Miller, Camacho, Joly VZ09-0108-03X; stream/ SEMC0854983 <abbrev xmlns:xlink="http://www.w3.org/1999/xlink" content-type="institution" xlink:title="University of Kansas Natural History Museum, University of Kansas, Lawrence, Kansas, USA (A.E.Z. Short)" id="ABBRID0E3QAG" xlink:type="simple">KUNHM</abbrev>-ENT [barcode label]/ HOLOTYPE <italic><tp:taxon-name><tp:taxon-name-part taxon-name-part-type="genus">Bidessonotus</tp:taxon-name-part> <tp:taxon-name-part taxon-name-part-type="species">palecephalus</tp:taxon-name-part></tp:taxon-name></italic> Miller, 2016 [red label with black line border].” Paratypes, 31 total from the following localites: <bold>Venezuela</bold>: Apure, between La Ye and Bruzual, <named-content xmlns:xlink="http://www.w3.org/1999/xlink" content-type="dwc:verbatimCoordinates" xlink:type="simple"><named-content content-type="geo-json" specific-use="{&#34;type&#34;:&#34;Point&#34;,&#34;coordinates&#34;:[-69.300000,7.644000]}" id="NCID0EURAG" xlink:type="simple">7.644°N, 69.300°W</named-content></named-content>, 18 Jan 2009, Short, Camacho, Miller (6, <named-content xmlns:xlink="http://www.w3.org/1999/xlink" content-type="dwc:institutional_code" xlink:type="simple">SEMC</named-content>); Guarico, N of Palenque, <named-content xmlns:xlink="http://www.w3.org/1999/xlink" content-type="dwc:verbatimCoordinates" xlink:type="simple"><named-content content-type="geo-json" specific-use="{&#34;type&#34;:&#34;Point&#34;,&#34;coordinates&#34;:[-66.993000,9.113000]}" id="NCID0EASAG" xlink:type="simple">9.113°N, 66.993°W</named-content></named-content>, 08 Jan 2009, Short, Camacho, Garcia, Joly, Miller (25, <named-content xmlns:xlink="http://www.w3.org/1999/xlink" content-type="dwc:institutional_code" xlink:type="simple">SEMC</named-content>).</p><!--PageBreak--></tp:treatment-sec><tp:treatment-sec><!--Section generated to contain objects referenced in tp:taxon-treatment.--><fig id="F2" position="float" orientation="portrait"><label>Figures 5–11.</label><caption><p>
          <italic><tp:taxon-name><tp:taxon-name-part taxon-name-part-type="genus">Bidessonotus</tp:taxon-name-part></tp:taxon-name></italic> species, dorsal habitus. <bold>5</bold> <italic><tp:taxon-name><tp:taxon-name-part taxon-name-part-type="genus">Bidessonotus</tp:taxon-name-part> <tp:taxon-name-part taxon-name-part-type="species">annae</tp:taxon-name-part></tp:taxon-name></italic> <bold>6</bold> <italic><tp:taxon-name><tp:taxon-name-part taxon-name-part-type="genus">Bidessonotus</tp:taxon-name-part> <tp:taxon-name-part taxon-name-part-type="species">josiahi</tp:taxon-name-part></tp:taxon-name></italic> <bold>A</bold> male <bold>B</bold> female, left elytron <bold>7</bold> <italic><tp:taxon-name><tp:taxon-name-part taxon-name-part-type="genus">Bidessonotus</tp:taxon-name-part> <tp:taxon-name-part taxon-name-part-type="species">palecephalus</tp:taxon-name-part></tp:taxon-name></italic> <bold>A</bold> male <bold>B</bold> female, left elytron <bold>8</bold> <italic><tp:taxon-name><tp:taxon-name-part taxon-name-part-type="genus">Bidessonotus</tp:taxon-name-part> <tp:taxon-name-part taxon-name-part-type="species">reductus</tp:taxon-name-part></tp:taxon-name></italic> <bold>9</bold> <italic><tp:taxon-name><tp:taxon-name-part taxon-name-part-type="genus">Bidessonotus</tp:taxon-name-part> <tp:taxon-name-part taxon-name-part-type="species">septimus</tp:taxon-name-part></tp:taxon-name></italic> <bold>10</bold> <italic><tp:taxon-name><tp:taxon-name-part taxon-name-part-type="genus">Bidessonotus</tp:taxon-name-part> <tp:taxon-name-part taxon-name-part-type="species">spinosus</tp:taxon-name-part></tp:taxon-name></italic> <bold>A</bold> male <bold>B</bold> female, left elytron <bold>11</bold> <italic><tp:taxon-name><tp:taxon-name-part taxon-name-part-type="genus">Bidessonotus</tp:taxon-name-part> <tp:taxon-name-part taxon-name-part-type="species">valdezi</tp:taxon-name-part></tp:taxon-name></italic>. Scale bar: 1.0 mm.</p></caption><graphic xmlns:xlink="http://www.w3.org/1999/xlink" xlink:href="zookeys-622-095-g002.jpg" position="float" orientation="portrait" xlink:type="simple" id="oo_105588.jpg"/></fig><fig id="F3" position="float" orientation="portrait"><label>Figures 12–18.</label><caption><p>
          <italic><tp:taxon-name><tp:taxon-name-part taxon-name-part-type="genus">Bidessonotus</tp:taxon-name-part></tp:taxon-name></italic> species, male genitalia <bold>A</bold> median lobe, right lateral aspect <bold>B</bold> right lateral lobe, right lateral aspect <bold>C</bold> left lateral lobe, apical segment, left lateral aspect <bold>D</bold> median lobe apex, oblique right lateral aspect <bold>12</bold> <italic><tp:taxon-name><tp:taxon-name-part taxon-name-part-type="genus">Bidessonotus</tp:taxon-name-part> <tp:taxon-name-part taxon-name-part-type="species">annae</tp:taxon-name-part></tp:taxon-name></italic> <bold>13</bold> <italic><tp:taxon-name><tp:taxon-name-part taxon-name-part-type="genus">Bidessonotus</tp:taxon-name-part> <tp:taxon-name-part taxon-name-part-type="species">josiahi</tp:taxon-name-part></tp:taxon-name></italic> <bold>14</bold> <italic><tp:taxon-name><tp:taxon-name-part taxon-name-part-type="genus">Bidessonotus</tp:taxon-name-part> <tp:taxon-name-part taxon-name-part-type="species">palecephalus</tp:taxon-name-part></tp:taxon-name></italic> <bold>15</bold> <italic><tp:taxon-name><tp:taxon-name-part taxon-name-part-type="genus">Bidessonotus</tp:taxon-name-part> <tp:taxon-name-part taxon-name-part-type="species">reductus</tp:taxon-name-part></tp:taxon-name></italic> <bold>16</bold> <italic><tp:taxon-name><tp:taxon-name-part taxon-name-part-type="genus">Bidessonotus</tp:taxon-name-part> <tp:taxon-name-part taxon-name-part-type="species">septimus</tp:taxon-name-part></tp:taxon-name></italic> <bold>17</bold> <italic><tp:taxon-name><tp:taxon-name-part taxon-name-part-type="genus">Bidessonotus</tp:taxon-name-part> <tp:taxon-name-part taxon-name-part-type="species">spinosus</tp:taxon-name-part></tp:taxon-name></italic> <bold>18</bold> <italic><tp:taxon-name><tp:taxon-name-part taxon-name-part-type="genus">Bidessonotus</tp:taxon-name-part> <tp:taxon-name-part taxon-name-part-type="species">valdezi</tp:taxon-name-part></tp:taxon-name></italic>.</p></caption><graphic xmlns:xlink="http://www.w3.org/1999/xlink" xlink:href="zookeys-622-095-g003.jpg" position="float" orientation="portrait" xlink:type="simple" id="oo_105589.jpg"/></fig><fig id="F5" position="float" orientation="portrait"><label>Figures 30–31.</label><caption><p>
          <italic><tp:taxon-name><tp:taxon-name-part taxon-name-part-type="genus">Bidessonotus</tp:taxon-name-part></tp:taxon-name></italic> species, South American distributions.</p></caption><graphic xmlns:xlink="http://www.w3.org/1999/xlink" xlink:href="zookeys-622-095-g005.jpg" position="float" orientation="portrait" xlink:type="simple" id="oo_105591.jpg"/></fig></tp:treatment-sec></tp:taxon-treatment>
