# Supplementary material for: New species of Bidessonotus Régimbart, 1895 with a review of the South American species (Coleoptera, Adephaga, Dytiscidae, Hydroporinae, Bidessini)
Source: Zookeys. 2016 Oct 6;(622):95–127. doi: 10.3897/zookeys.622.9155 (PMC5096411; doi:10.3897/zookeys.622.9155)
Supplement: XML Treatment for Bidessonotus septimus [file zookeys.622.9155-treatment5.xml]

<!DOCTYPE tp:taxon-treatment
  PUBLIC "-//TaxonX//DTD Taxonomic Treatment Publishing DTD v0 20100105//EN" "tax-treatment-NSO.dtd">
<tp:taxon-treatment xmlns:tp="http://www.plazi.org/taxpub"><tp:treatment-meta><kwd-group><label>Taxon classification</label><kwd><named-content content-type="kingdom">Animalia</named-content></kwd><kwd><named-content content-type="order">Coleoptera</named-content></kwd><kwd><named-content content-type="family">Dytiscidae</named-content></kwd></kwd-group><mixed-citation publication-type="journal"><person-group><name><surname>Miller</surname><given-names>Kelly B.</given-names></name></person-group><article-title>New species of <italic><tp:taxon-name><tp:taxon-name-part taxon-name-part-type="genus">Bidessonotus</tp:taxon-name-part></tp:taxon-name></italic> Régimbart, 1895 with a review of the South American species (<tp:taxon-name><tp:taxon-name-part taxon-name-part-type="order">Coleoptera</tp:taxon-name-part></tp:taxon-name>, <tp:taxon-name><tp:taxon-name-part taxon-name-part-type="suborder">Adephaga</tp:taxon-name-part></tp:taxon-name>, <tp:taxon-name><tp:taxon-name-part taxon-name-part-type="family">Dytiscidae</tp:taxon-name-part></tp:taxon-name>, <tp:taxon-name><tp:taxon-name-part taxon-name-part-type="subfamily">Hydroporinae</tp:taxon-name-part></tp:taxon-name>, <tp:taxon-name><tp:taxon-name-part taxon-name-part-type="tribe">Bidessini</tp:taxon-name-part></tp:taxon-name>)</article-title><source>Zookeys</source><day>6</day><month>10</month><year>2016</year><volume>2016</volume><issue>622</issue><fpage>95</fpage><lpage>127</lpage><pub-id pub-id-type="doi">10.3897/zookeys.622.9155</pub-id></mixed-citation></tp:treatment-meta><tp:nomenclature><tp:taxon-name>
            <tp:taxon-name-part taxon-name-part-type="genus">Bidessonotus</tp:taxon-name-part>
            <tp:taxon-name-part taxon-name-part-type="species">septimus</tp:taxon-name-part>
            <object-id xmlns:xlink="http://www.w3.org/1999/xlink" content-type="zoobank" xlink:type="simple">http://zoobank.org/7D5AC872-4A0C-4351-B079-64132D28A150</object-id>
          </tp:taxon-name><tp:taxon-authority>Miller</tp:taxon-authority><tp:taxon-status xmlns:xlink="http://www.w3.org/1999/xlink" xlink:type="simple">sp. n.</tp:taxon-status><xref ref-type="fig" rid="F2">Figs 9</xref><xref ref-type="fig" rid="F3">, 16</xref><xref ref-type="fig" rid="F6">, 32</xref></tp:nomenclature><tp:treatment-sec sec-type="type locality" id="SECID0EK3AG"><title>Type locality.</title><p>Venezuela, Apure, Bruzual, edge of town, <named-content xmlns:xlink="http://www.w3.org/1999/xlink" content-type="dwc:verbatimCoordinates" xlink:type="simple"><named-content content-type="geo-json" specific-use="{&#34;type&#34;:&#34;Point&#34;,&#34;coordinates&#34;:[-69.342000,8.042000]}" id="NCID0ET3AG" xlink:type="simple">8.042°N, 69.342°W</named-content></named-content>.</p></tp:treatment-sec><tp:treatment-sec sec-type="diagnosis" id="SECID0EY3AG"><title>Diagnosis.</title><p>Specimens of this species are medium-sized and dark with moderately well-developed, but somewhat diffuse maculae. The prosternal process is moderately broad, sulcate and apically pointed. The male genitalia are characteristic with the apical blade of the median lobe broad with a moderately well-developed apicoventral triangular prominence, the dorsal margin rounded, and the proximal margin oblique and distinctly undulate (Fig. <xref ref-type="fig" rid="F3">16a</xref>). The lateral lobes have the apical segments rather different in shape with the right lateral lobe apically elongate, apically rounded and expanded along the ventral margin (Fig. <xref ref-type="fig" rid="F3">16b</xref>). The left lateral lobe has the apical segment short, broad and apically distinctly concave making an obliquely bilobed margin (Fig. <xref ref-type="fig" rid="F3">16b</xref>). This shape is somewhat similar to that of <italic><tp:taxon-name><tp:taxon-name-part taxon-name-part-type="genus">Bidessonotus</tp:taxon-name-part> <tp:taxon-name-part taxon-name-part-type="species">dubius</tp:taxon-name-part></tp:taxon-name></italic> (Fig. <xref ref-type="fig" rid="F4">20</xref>), but is more elongate with the dorsal margin distinctly rounded.</p></tp:treatment-sec><tp:treatment-sec sec-type="description" id="SECID0EY4AG"><title>Description.</title><p>
            <italic>Measurements</italic>. <abbrev xmlns:xlink="http://www.w3.org/1999/xlink" xlink:title="total length" id="ABBRID0EA5AG" xlink:type="simple">TL</abbrev> = 2.0 mm, <abbrev xmlns:xlink="http://www.w3.org/1999/xlink" xlink:title="greatest width across elytra" id="ABBRID0EH5AG" xlink:type="simple">GW</abbrev> = 1.0 mm, <abbrev xmlns:xlink="http://www.w3.org/1999/xlink" xlink:title="greatest width of pronotum" id="ABBRID0EO5AG" xlink:type="simple">PW</abbrev> = 0.8 mm, <abbrev xmlns:xlink="http://www.w3.org/1999/xlink" xlink:title="greatest width of head" id="ABBRID0EV5AG" xlink:type="simple">HW</abbrev> = 0.6 mm, <abbrev xmlns:xlink="http://www.w3.org/1999/xlink" xlink:title="distance between eyes" id="ABBRID0EZ5AG" xlink:type="simple">EW</abbrev> = 0.2 mm, <abbrev xmlns:xlink="http://www.w3.org/1999/xlink" xlink:title="total length" id="ABBRID0E45AG" xlink:type="simple">TL</abbrev>/<abbrev xmlns:xlink="http://www.w3.org/1999/xlink" xlink:title="greatest width across elytra" id="ABBRID0EE6AG" xlink:type="simple">GW</abbrev> = 2.0, <abbrev xmlns:xlink="http://www.w3.org/1999/xlink" xlink:title="greatest width of head" id="ABBRID0EL6AG" xlink:type="simple">HW</abbrev>/<abbrev xmlns:xlink="http://www.w3.org/1999/xlink" xlink:title="distance between eyes" id="ABBRID0EP6AG" xlink:type="simple">EW</abbrev> = 2.3. Body shape elongate, lateral outline discontinuous between pronotum and elytron.</p><p>
            <italic>Coloration</italic> (Fig. <xref ref-type="fig" rid="F2">9</xref>). Head yellow. Pronotum yellow, darker along posterior margin. Elytron base color dark brown with diffuse, irregular pale maculae antero- and mediolaterally, apex pale (Fig. <xref ref-type="fig" rid="F2">9</xref>); purplish iridescence not evident in male specimen. Ventral surfaces yellow orange on all surfaces.</p><p>
            <italic>Sculpture and structure</italic>. Head with anterior clypeal margin evenly rounded; surface smooth and shiny, with few micropunctures medially; antennomeres III-X moderately broad, slightly asymmetrical. Pronotum widest near posterior angles, lateral margins evenly curved; basal striae strongly impressed, especially basally, elongate, extending anteriorly more than halfway across surface; posterior margins distinctly undulate; surface shiny, medial surface finely punctate. Elytron with lateral margins broadly curved; basal stria distinct, elongate, well impressed; surface of elytron covered with fine punctation, surface between punctures matte, microreticulate. Prosternal process narrow, elongate, lanceolate, apex pointed, surface broadly convex throughout length. Metaventrite with carinae extending from medial apex of metaventrite process posteriorly, effaced and indistinct for much of length, marked mainly by smooth longitudinal area; anteriorly very closely approximated, strongly divergent to posterior margin; surface of metaventrite shiny, impunctate. Metacoxae shiny, nearly impunctate; metacoxal lines distinct, moderately separated, subparallel, slightly curved anteriorly forming slight lateral bulge. Abdominal ventrites smooth, relatively shiny.</p><p>
            <italic>Male genitalia</italic>. Apex of median lobe in lateral aspect with blade broad, with apicoventral tooth, ventral tooth near apical base of shaft, angulate, oblique proximal margin, dorsal margin rounded, produced (Fig. <xref ref-type="fig" rid="F3">16a</xref>). Right lateral lobe in lateral aspect with apical segment about as long as proximal segment; apical segment apically slightly expanded, apex rounded (Fig. <xref ref-type="fig" rid="F3">16b</xref>); left lateral lobe short, broad, apically obliquely concave making margin obliquely and broadly bilobed (Fig. <xref ref-type="fig" rid="F3">16c</xref>).</p><p>
            <italic>Variation</italic>. Only a single specimen was examined.</p><p>
            <italic>Sexual dimorphism</italic>. Only a single specimen was examined.</p></tp:treatment-sec><tp:treatment-sec sec-type="etymology" id="SECID0E2ABG"><title>Etymology.</title><p>This species is named <italic>septimus</italic>, Latin for “seventh,” since there are seven species described in <italic><tp:taxon-name><tp:taxon-name-part taxon-name-part-type="genus">Bidessonotus</tp:taxon-name-part></tp:taxon-name></italic> herein.</p></tp:treatment-sec><tp:treatment-sec sec-type="distribution" id="SECID0ESBBG"><title>Distribution.</title><p>The single specimen was found in Apure State, Venezuela.</p></tp:treatment-sec><tp:treatment-sec sec-type="habitat" id="SECID0EXBBG"><title>Habitat.</title><p>The holotype was collected from a “large marsh.”</p></tp:treatment-sec><tp:treatment-sec sec-type="type material" id="SECID0E3BBG"><title>Type material.</title><p>Holotype in <named-content xmlns:xlink="http://www.w3.org/1999/xlink" content-type="dwc:institutional_code" xlink:type="simple">MIZA</named-content>, male labeled, “VENEZUELA: Apure State <named-content xmlns:xlink="http://www.w3.org/1999/xlink" content-type="dwc:verbatimCoordinates" xlink:type="simple"><named-content content-type="geo-json" specific-use="{&#34;type&#34;:&#34;Point&#34;,&#34;coordinates&#34;:[-69.342167,8.042233]}" id="NCID0ENCBG" xlink:type="simple">8°2.534'N, 69°20.530'</named-content></named-content> 83m edge of Bruzual; 18.i.2009 leg, Short, García, Camacho VZ09-0118-04X; large marsh/ SM0844586 <abbrev xmlns:xlink="http://www.w3.org/1999/xlink" content-type="institution" xlink:title="University of Kansas Natural History Museum, University of Kansas, Lawrence, Kansas, USA (A.E.Z. Short)" id="ABBRID0ESCBG" xlink:type="simple">KUNHM</abbrev>-ENT [barcode label]/ HOLOTYPE <italic><tp:taxon-name><tp:taxon-name-part taxon-name-part-type="genus">Bidessonotus</tp:taxon-name-part> <tp:taxon-name-part taxon-name-part-type="species">septimus</tp:taxon-name-part></tp:taxon-name></italic> Miller, 2016 [red label with black line border].”</p></tp:treatment-sec><tp:treatment-sec><!--Section generated to contain objects referenced in tp:taxon-treatment.--><fig id="F2" position="float" orientation="portrait"><label>Figures 5–11.</label><caption><p>
          <italic><tp:taxon-name><tp:taxon-name-part taxon-name-part-type="genus">Bidessonotus</tp:taxon-name-part></tp:taxon-name></italic> species, dorsal habitus. <bold>5</bold> <italic><tp:taxon-name><tp:taxon-name-part taxon-name-part-type="genus">Bidessonotus</tp:taxon-name-part> <tp:taxon-name-part taxon-name-part-type="species">annae</tp:taxon-name-part></tp:taxon-name></italic> <bold>6</bold> <italic><tp:taxon-name><tp:taxon-name-part taxon-name-part-type="genus">Bidessonotus</tp:taxon-name-part> <tp:taxon-name-part taxon-name-part-type="species">josiahi</tp:taxon-name-part></tp:taxon-name></italic> <bold>A</bold> male <bold>B</bold> female, left elytron <bold>7</bold> <italic><tp:taxon-name><tp:taxon-name-part taxon-name-part-type="genus">Bidessonotus</tp:taxon-name-part> <tp:taxon-name-part taxon-name-part-type="species">palecephalus</tp:taxon-name-part></tp:taxon-name></italic> <bold>A</bold> male <bold>B</bold> female, left elytron <bold>8</bold> <italic><tp:taxon-name><tp:taxon-name-part taxon-name-part-type="genus">Bidessonotus</tp:taxon-name-part> <tp:taxon-name-part taxon-name-part-type="species">reductus</tp:taxon-name-part></tp:taxon-name></italic> <bold>9</bold> <italic><tp:taxon-name><tp:taxon-name-part taxon-name-part-type="genus">Bidessonotus</tp:taxon-name-part> <tp:taxon-name-part taxon-name-part-type="species">septimus</tp:taxon-name-part></tp:taxon-name></italic> <bold>10</bold> <italic><tp:taxon-name><tp:taxon-name-part taxon-name-part-type="genus">Bidessonotus</tp:taxon-name-part> <tp:taxon-name-part taxon-name-part-type="species">spinosus</tp:taxon-name-part></tp:taxon-name></italic> <bold>A</bold> male <bold>B</bold> female, left elytron <bold>11</bold> <italic><tp:taxon-name><tp:taxon-name-part taxon-name-part-type="genus">Bidessonotus</tp:taxon-name-part> <tp:taxon-name-part taxon-name-part-type="species">valdezi</tp:taxon-name-part></tp:taxon-name></italic>. Scale bar: 1.0 mm.</p></caption><graphic xmlns:xlink="http://www.w3.org/1999/xlink" xlink:href="zookeys-622-095-g002.jpg" position="float" orientation="portrait" xlink:type="simple" id="oo_105588.jpg"/></fig><fig id="F3" position="float" orientation="portrait"><label>Figures 12–18.</label><caption><p>
          <italic><tp:taxon-name><tp:taxon-name-part taxon-name-part-type="genus">Bidessonotus</tp:taxon-name-part></tp:taxon-name></italic> species, male genitalia <bold>A</bold> median lobe, right lateral aspect <bold>B</bold> right lateral lobe, right lateral aspect <bold>C</bold> left lateral lobe, apical segment, left lateral aspect <bold>D</bold> median lobe apex, oblique right lateral aspect <bold>12</bold> <italic><tp:taxon-name><tp:taxon-name-part taxon-name-part-type="genus">Bidessonotus</tp:taxon-name-part> <tp:taxon-name-part taxon-name-part-type="species">annae</tp:taxon-name-part></tp:taxon-name></italic> <bold>13</bold> <italic><tp:taxon-name><tp:taxon-name-part taxon-name-part-type="genus">Bidessonotus</tp:taxon-name-part> <tp:taxon-name-part taxon-name-part-type="species">josiahi</tp:taxon-name-part></tp:taxon-name></italic> <bold>14</bold> <italic><tp:taxon-name><tp:taxon-name-part taxon-name-part-type="genus">Bidessonotus</tp:taxon-name-part> <tp:taxon-name-part taxon-name-part-type="species">palecephalus</tp:taxon-name-part></tp:taxon-name></italic> <bold>15</bold> <italic><tp:taxon-name><tp:taxon-name-part taxon-name-part-type="genus">Bidessonotus</tp:taxon-name-part> <tp:taxon-name-part taxon-name-part-type="species">reductus</tp:taxon-name-part></tp:taxon-name></italic> <bold>16</bold> <italic><tp:taxon-name><tp:taxon-name-part taxon-name-part-type="genus">Bidessonotus</tp:taxon-name-part> <tp:taxon-name-part taxon-name-part-type="species">septimus</tp:taxon-name-part></tp:taxon-name></italic> <bold>17</bold> <italic><tp:taxon-name><tp:taxon-name-part taxon-name-part-type="genus">Bidessonotus</tp:taxon-name-part> <tp:taxon-name-part taxon-name-part-type="species">spinosus</tp:taxon-name-part></tp:taxon-name></italic> <bold>18</bold> <italic><tp:taxon-name><tp:taxon-name-part taxon-name-part-type="genus">Bidessonotus</tp:taxon-name-part> <tp:taxon-name-part taxon-name-part-type="species">valdezi</tp:taxon-name-part></tp:taxon-name></italic>.</p></caption><graphic xmlns:xlink="http://www.w3.org/1999/xlink" xlink:href="zookeys-622-095-g003.jpg" position="float" orientation="portrait" xlink:type="simple" id="oo_105589.jpg"/></fig><fig id="F6" position="float" orientation="portrait"><label>Figure 32.</label><caption><p>
          <italic><tp:taxon-name><tp:taxon-name-part taxon-name-part-type="genus">Bidessonotus</tp:taxon-name-part></tp:taxon-name></italic> species, South American distributions.</p></caption><graphic xmlns:xlink="http://www.w3.org/1999/xlink" xlink:href="zookeys-622-095-g006.jpg" position="float" orientation="portrait" xlink:type="simple" id="oo_105592.jpg"/></fig><fig id="F4" position="float" orientation="portrait"><label>Figures 19–29.</label><caption><p>
          <italic><tp:taxon-name><tp:taxon-name-part taxon-name-part-type="genus">Bidessonotus</tp:taxon-name-part></tp:taxon-name></italic> species, male genitalia; <bold>A</bold> median lobe, right lateral aspect <bold>B</bold> right lateral lobe, right lateral aspect <bold>C</bold> left lateral lobe, apical segment, left lateral aspect <bold>D</bold> median lobe apex, oblique right lateral aspect <bold>19</bold> <italic><tp:taxon-name><tp:taxon-name-part taxon-name-part-type="genus">Bidessonotus</tp:taxon-name-part> <tp:taxon-name-part taxon-name-part-type="species">bicolor</tp:taxon-name-part></tp:taxon-name></italic> (redrawn from Guignot, 1957) <bold>20</bold> <italic><tp:taxon-name><tp:taxon-name-part taxon-name-part-type="genus">Bidessonotus</tp:taxon-name-part> <tp:taxon-name-part taxon-name-part-type="species">dubius</tp:taxon-name-part></tp:taxon-name></italic> <bold>21</bold> <italic><tp:taxon-name><tp:taxon-name-part taxon-name-part-type="genus">Bidessonotus</tp:taxon-name-part> <tp:taxon-name-part taxon-name-part-type="species">melanocephalus</tp:taxon-name-part></tp:taxon-name></italic> <bold>22</bold> <italic><tp:taxon-name><tp:taxon-name-part taxon-name-part-type="genus">Bidessonotus</tp:taxon-name-part> <tp:taxon-name-part taxon-name-part-type="species">obtusatus</tp:taxon-name-part></tp:taxon-name></italic> <bold>23</bold> <italic><tp:taxon-name><tp:taxon-name-part taxon-name-part-type="genus">Bidessonotus</tp:taxon-name-part> <tp:taxon-name-part taxon-name-part-type="species">otrerus</tp:taxon-name-part></tp:taxon-name></italic> <bold>24</bold> <italic><tp:taxon-name><tp:taxon-name-part taxon-name-part-type="genus">Bidessonotus</tp:taxon-name-part> <tp:taxon-name-part taxon-name-part-type="species">paludicolus</tp:taxon-name-part></tp:taxon-name></italic> <bold>25</bold> <italic><tp:taxon-name><tp:taxon-name-part taxon-name-part-type="genus">Bidessonotus</tp:taxon-name-part> <tp:taxon-name-part taxon-name-part-type="species">ploterus</tp:taxon-name-part></tp:taxon-name></italic> <bold>26</bold> <italic><tp:taxon-name><tp:taxon-name-part taxon-name-part-type="genus">Bidessonotus</tp:taxon-name-part> <tp:taxon-name-part taxon-name-part-type="species">rubellus</tp:taxon-name-part></tp:taxon-name></italic> <bold>27</bold> <italic><tp:taxon-name><tp:taxon-name-part taxon-name-part-type="genus">Bidessonotus</tp:taxon-name-part> <tp:taxon-name-part taxon-name-part-type="species">tibialis</tp:taxon-name-part></tp:taxon-name></italic> <bold>28</bold> <italic><tp:taxon-name><tp:taxon-name-part taxon-name-part-type="genus">Bidessonotus</tp:taxon-name-part> <tp:taxon-name-part taxon-name-part-type="species">truncatus</tp:taxon-name-part></tp:taxon-name></italic> <bold>29</bold> <italic><tp:taxon-name><tp:taxon-name-part taxon-name-part-type="genus">Bidessonotus</tp:taxon-name-part> <tp:taxon-name-part taxon-name-part-type="species">vicinus</tp:taxon-name-part></tp:taxon-name></italic>.</p></caption><graphic xmlns:xlink="http://www.w3.org/1999/xlink" xlink:href="zookeys-622-095-g004.jpg" position="float" orientation="portrait" xlink:type="simple" id="oo_105590.jpg"/></fig></tp:treatment-sec></tp:taxon-treatment>
