# Supplementary material for: New species of Bidessonotus Régimbart, 1895 with a review of the South American species (Coleoptera, Adephaga, Dytiscidae, Hydroporinae, Bidessini)
Source: Zookeys. 2016 Oct 6;(622):95–127. doi: 10.3897/zookeys.622.9155 (PMC5096411; doi:10.3897/zookeys.622.9155)
Supplement: XML Treatment for Bidessonotus valdezi [file zookeys.622.9155-treatment7.xml]

<!DOCTYPE tp:taxon-treatment
  PUBLIC "-//TaxonX//DTD Taxonomic Treatment Publishing DTD v0 20100105//EN" "tax-treatment-NSO.dtd">
<tp:taxon-treatment xmlns:tp="http://www.plazi.org/taxpub"><tp:treatment-meta><kwd-group><label>Taxon classification</label><kwd><named-content content-type="kingdom">Animalia</named-content></kwd><kwd><named-content content-type="order">Coleoptera</named-content></kwd><kwd><named-content content-type="family">Dytiscidae</named-content></kwd></kwd-group><mixed-citation publication-type="journal"><person-group><name><surname>Miller</surname><given-names>Kelly B.</given-names></name></person-group><article-title>New species of <italic><tp:taxon-name><tp:taxon-name-part taxon-name-part-type="genus">Bidessonotus</tp:taxon-name-part></tp:taxon-name></italic> Régimbart, 1895 with a review of the South American species (<tp:taxon-name><tp:taxon-name-part taxon-name-part-type="order">Coleoptera</tp:taxon-name-part></tp:taxon-name>, <tp:taxon-name><tp:taxon-name-part taxon-name-part-type="suborder">Adephaga</tp:taxon-name-part></tp:taxon-name>, <tp:taxon-name><tp:taxon-name-part taxon-name-part-type="family">Dytiscidae</tp:taxon-name-part></tp:taxon-name>, <tp:taxon-name><tp:taxon-name-part taxon-name-part-type="subfamily">Hydroporinae</tp:taxon-name-part></tp:taxon-name>, <tp:taxon-name><tp:taxon-name-part taxon-name-part-type="tribe">Bidessini</tp:taxon-name-part></tp:taxon-name>)</article-title><source>Zookeys</source><day>6</day><month>10</month><year>2016</year><volume>2016</volume><issue>622</issue><fpage>95</fpage><lpage>127</lpage><pub-id pub-id-type="doi">10.3897/zookeys.622.9155</pub-id></mixed-citation></tp:treatment-meta><tp:nomenclature><tp:taxon-name>
            <tp:taxon-name-part taxon-name-part-type="genus">Bidessonotus</tp:taxon-name-part>
            <tp:taxon-name-part taxon-name-part-type="species">valdezi</tp:taxon-name-part>
            <object-id xmlns:xlink="http://www.w3.org/1999/xlink" content-type="zoobank" xlink:type="simple">http://zoobank.org/5837C9C7-606B-4F1B-9082-59EED7A0610F</object-id>
          </tp:taxon-name><tp:taxon-authority>Miller</tp:taxon-authority><tp:taxon-status xmlns:xlink="http://www.w3.org/1999/xlink" xlink:type="simple">sp. n.</tp:taxon-status><xref ref-type="fig" rid="F2">Figs 11</xref><xref ref-type="fig" rid="F3">, 18</xref><xref ref-type="fig" rid="F5">, 30</xref></tp:nomenclature><tp:treatment-sec sec-type="type locality" id="SECID0ELUBG"><title>Type locality.</title><p>Guyana, Region 6, Upper Berbice, ca 1km S Basecamp 1, <named-content xmlns:xlink="http://www.w3.org/1999/xlink" content-type="dwc:verbatimCoordinates" xlink:type="simple"><named-content content-type="geo-json" specific-use="{&#34;type&#34;:&#34;Point&#34;,&#34;coordinates&#34;:[-58.204567,4.154817]}" id="NCID0EUUBG" xlink:type="simple">4°09.289'N, 58°12.274'W</named-content></named-content>.</p></tp:treatment-sec><tp:treatment-sec sec-type="diagnosis" id="SECID0EZUBG"><title>Diagnosis.</title><p>Specimens of <italic><tp:taxon-name><tp:taxon-name-part taxon-name-part-type="genus">Bidessonotus</tp:taxon-name-part> <tp:taxon-name-part taxon-name-part-type="species">valdezi</tp:taxon-name-part></tp:taxon-name></italic> are relatively pale brown with the elytral maculae indistinct and vague. The prosternal process is lanceolate, shallowly sulcate and apically pointed. The apical blade of the male median lobe is broad with a moderately developed apicoventral triangular prominence, the distal margin sublinear, the proximal margin obliquely linear, and the dorsal margin narrowly truncate (Fig. <xref ref-type="fig" rid="F3">18a</xref>). The lateral lobes are distinctive, the right lateral lobe has the apical segment long, slender and apically rounded (Fig. <xref ref-type="fig" rid="F3">18a</xref>). The left lateral lobe is shorter, broader with the lateral margins evenly convergent to a rounded apex (Fig. <xref ref-type="fig" rid="F3">18c</xref>). Females have the apicolateral margin of the elytron unmodified. The male median lobe is somewhat similar in shape to the species <italic><tp:taxon-name><tp:taxon-name-part taxon-name-part-type="genus">Bidessonotus</tp:taxon-name-part> <tp:taxon-name-part taxon-name-part-type="species">peregrinus</tp:taxon-name-part></tp:taxon-name></italic> J. Balfour-Browne, but that species (known from Panama) is smaller (&lt;1.8 mm) and there are some differences in the male genitalia. In <italic><tp:taxon-name><tp:taxon-name-part taxon-name-part-type="genus">Bidessonotus</tp:taxon-name-part> <tp:taxon-name-part taxon-name-part-type="species">peregrinus</tp:taxon-name-part></tp:taxon-name></italic> the apical blade of the median lobe is much more narrow and the lateral lobes are broader with the apical segments on each side differently shaped between the two species. Specimens of <italic><tp:taxon-name><tp:taxon-name-part taxon-name-part-type="genus">Bidessonotus</tp:taxon-name-part> <tp:taxon-name-part taxon-name-part-type="species">valdezi</tp:taxon-name-part></tp:taxon-name></italic> are not dorsally iridescent, whereas females of <italic><tp:taxon-name><tp:taxon-name-part taxon-name-part-type="genus">Bidessonotus</tp:taxon-name-part> <tp:taxon-name-part taxon-name-part-type="species">peregrinus</tp:taxon-name-part></tp:taxon-name></italic> usually are.</p></tp:treatment-sec><tp:treatment-sec sec-type="description" id="SECID0E4WBG"><title>Description.</title><p>
            <italic>Measurements</italic>. <abbrev xmlns:xlink="http://www.w3.org/1999/xlink" xlink:title="total length" id="ABBRID0EFXBG" xlink:type="simple">TL</abbrev> = 1.8–1.9 mm, <abbrev xmlns:xlink="http://www.w3.org/1999/xlink" xlink:title="greatest width across elytra" id="ABBRID0EMXBG" xlink:type="simple">GW</abbrev> = 0.9 mm, <abbrev xmlns:xlink="http://www.w3.org/1999/xlink" xlink:title="greatest width of pronotum" id="ABBRID0ETXBG" xlink:type="simple">PW</abbrev> = 0.7 mm, <abbrev xmlns:xlink="http://www.w3.org/1999/xlink" xlink:title="greatest width of head" id="ABBRID0E1XBG" xlink:type="simple">HW</abbrev> = 0.5 mm, <abbrev xmlns:xlink="http://www.w3.org/1999/xlink" xlink:title="distance between eyes" id="ABBRID0E5XBG" xlink:type="simple">EW</abbrev> = 0.3 mm, <abbrev xmlns:xlink="http://www.w3.org/1999/xlink" xlink:title="total length" id="ABBRID0ECYBG" xlink:type="simple">TL</abbrev>/<abbrev xmlns:xlink="http://www.w3.org/1999/xlink" xlink:title="greatest width across elytra" id="ABBRID0EJYBG" xlink:type="simple">GW</abbrev> = 2.0–2.1, <abbrev xmlns:xlink="http://www.w3.org/1999/xlink" xlink:title="greatest width of head" id="ABBRID0EQYBG" xlink:type="simple">HW</abbrev>/<abbrev xmlns:xlink="http://www.w3.org/1999/xlink" xlink:title="distance between eyes" id="ABBRID0EUYBG" xlink:type="simple">EW</abbrev> = 1.8. Body shape elongate oval, lateral outline discontinuous between pronotum and elytron.</p><p>
            <italic>Coloration</italic> (Fig. <xref ref-type="fig" rid="F2">11</xref>). Head, including all appendages and ventral surface, entirely pale yellow to yellow-orange. Pronotum entirely yellow. Elytron base color brown with broad, diffuse, somewhat transverse slightly paler regions, margin of regions vague and indistinct (Fig. <xref ref-type="fig" rid="F2">11</xref>); without purplish iridescence. Prosternal surface yellow; other thoracic ventrites orange except metacoxa darker orange.</p><p>
            <italic>Sculpture and structure</italic>. Head with anterior clypeal margin slightly thickened laterally, broadly rounded; surface smooth and shiny; antennomeres III-X moderately broad, slightly asymmetrical. Pronotum widest near posterior angles, lateral margins evenly curved; basal striae moderately impressed, extending anteriorly more than halfway across surface; posterior margins distinctly undulate; surface overall shiny, surface mediad of striae slightly punctate. Elytron with lateral margins broadly curved; basal stria distinct, moderately elongate, well impressed basally; surface of elytron covered with punctation, surface between punctures shiny but with distinctive microreticulation. Prosternal process elongate, lanceolate, apically pointed, surface broadly convex throughout length. Metaventrite with carinae extending from medial apex of metaventrite process posteriorly to posterior margin at anterior terminus of metacoxal lines; lines narrowly separated anteriorly, slightly divergent posteriorly and somewhat effaced; surface of metaventrite shiny with few micropunctures. Metacoxae shiny with few micropunctures; metacoxal lines distinct, nearly parallel, width slightly increased near anterior margin making lines slightly undulate anteriorly. Basal abdominal ventrites punctate, other surfaces of abdominal ventrites smooth, relatively shiny.</p><p>
            <italic>Male genitalia</italic>. Apex of median lobe in lateral aspect with apical blade moderately broad, with anteroventral triangular prominence, dorsal margin truncate, proximal margin obliquely curved (Fig. <xref ref-type="fig" rid="F2">11a</xref>). Lateral lobe in lateral aspect with apical segment about as long as proximal segment; apical segment relatively narrow, apex rounded (Fig. <xref ref-type="fig" rid="F2">11b</xref>).</p><p>
            <italic>Variation</italic>. Specimens vary in the extent and intensity of the elytral fasciae and maculations. In some specimens the lighter regions of the elytra are somewhat more intensely pale and slightly more distinctly defined.</p><p>
            <italic>Sexual dimorphism</italic>. With typical sexual dimorphisms for <italic><tp:taxon-name><tp:taxon-name-part taxon-name-part-type="genus">Bidessonotus</tp:taxon-name-part></tp:taxon-name></italic> species. Females with dorsal surface more matte than in males.</p></tp:treatment-sec><tp:treatment-sec sec-type="etymology" id="SECID0ED1BG"><title>Etymology.</title><p>The species is named <italic>valdezi</italic> after the good friend of the author and eminent biologist, Dr. Ernest Valdez.</p></tp:treatment-sec><tp:treatment-sec sec-type="distribution" id="SECID0ET1BG"><title>Distribution.</title><p>Known from Guyana and Suriname (Fig. <xref ref-type="fig" rid="F5">30</xref>).</p></tp:treatment-sec><tp:treatment-sec sec-type="habitat" id="SECID0E41BG"><title>Habitat.</title><p>Specimens have been found in “muddy detrital pools” in a drying creek bed,“detritus pools” in a dry creek bed, and a “pooled up creek.”</p></tp:treatment-sec><tp:treatment-sec sec-type="type material" id="SECID0EC2BG"><title>Type material.</title><p>Holotype in <abbrev xmlns:xlink="http://www.w3.org/1999/xlink" content-type="institution" xlink:title="Center for Biological Diversity, University of Guyana (type specimens currently reposed with KUNHM)" id="ABBRID0EI2BG" xlink:type="simple">CSBD</abbrev>, male labeled, “GUAYANA: Region 6 <named-content xmlns:xlink="http://www.w3.org/1999/xlink" content-type="dwc:verbatimCoordinates" xlink:type="simple"><named-content content-type="geo-json" specific-use="{&#34;type&#34;:&#34;Point&#34;,&#34;coordinates&#34;:[-58.204567,4.154817]}" id="NCID0EQ2BG" xlink:type="simple">4°09.289'N, 58°12.274'W</named-content></named-content>, 108m Upper Berbice, ca. 1 km S. Basecamp 1 detrius pools in dry creekbed leg. Short, Salisbury, La Cruz 26.ix.2014; GY14-0825-01D/ SECM1358746 <abbrev xmlns:xlink="http://www.w3.org/1999/xlink" content-type="institution" xlink:title="University of Kansas Natural History Museum, University of Kansas, Lawrence, Kansas, USA (A.E.Z. Short)" id="ABBRID0EV2BG" xlink:type="simple">KUNHM</abbrev>-ENT [barcode label]/ HOLOTYPE <italic><tp:taxon-name><tp:taxon-name-part taxon-name-part-type="genus">Bidessonotus</tp:taxon-name-part> <tp:taxon-name-part taxon-name-part-type="species">valdezi</tp:taxon-name-part></tp:taxon-name></italic> Miller, 2016 [red label with black line border].” paratypes 12, <bold>Guyana</bold>: Region 6, Upper Berbice, Basecamp 1, <named-content xmlns:xlink="http://www.w3.org/1999/xlink" content-type="dwc:verbatimCoordinates" xlink:type="simple"><named-content content-type="geo-json" specific-use="{&#34;type&#34;:&#34;Point&#34;,&#34;coordinates&#34;:[-58.204567,4.154817]}" id="NCID0EN3BG" xlink:type="simple">4°09.289'N, 58°12.274'W</named-content></named-content>, 72m, muddy detrital pools in drying creekbed near camp, Short, Salisburg, La Cruz, legs., 21 Sep 2014, GY14-0821-02A (2, <named-content xmlns:xlink="http://www.w3.org/1999/xlink" content-type="dwc:institutional_code" xlink:type="simple">SEMC</named-content>); Region 6, Upper Berbice, ca 1km S Basecamp 1, <named-content xmlns:xlink="http://www.w3.org/1999/xlink" content-type="dwc:verbatimCoordinates" xlink:type="simple"><named-content content-type="geo-json" specific-use="{&#34;type&#34;:&#34;Point&#34;,&#34;coordinates&#34;:[-58.177117,4.154017]}" id="NCID0EZ3BG" xlink:type="simple">4°09.241'N, 58°10.627'W</named-content></named-content>, detritus pools in dry creekbed, Short, Salisbury, La Cruz, legs, 26 Sep 2014, GY14-0925-010 (7, <named-content xmlns:xlink="http://www.w3.org/1999/xlink" content-type="dwc:institutional_code" xlink:type="simple">SEMC</named-content>); Region 6, Upper Berbice, 3km W Basecamp 1, <named-content xmlns:xlink="http://www.w3.org/1999/xlink" content-type="dwc:verbatimCoordinates" xlink:type="simple"><named-content content-type="geo-json" specific-use="{&#34;type&#34;:&#34;Point&#34;,&#34;coordinates&#34;:[-58.007183,4.154950]}" id="NCID0EF4BG" xlink:type="simple">4°09.297'N, 58°00.431'W</named-content></named-content>, pooled up creek, Short, Salisbury, La Cruz, legs, GY14-0923-01A (3, <named-content xmlns:xlink="http://www.w3.org/1999/xlink" content-type="dwc:institutional_code" xlink:type="simple">SEMC</named-content>). <bold>Suriname</bold>: Sipaliwini, Camp 2, on Sipaliwini river, <named-content xmlns:xlink="http://www.w3.org/1999/xlink" content-type="dwc:verbatimCoordinates" xlink:type="simple"><named-content content-type="geo-json" specific-use="{&#34;type&#34;:&#34;Point&#34;,&#34;coordinates&#34;:[-56.787000,2.182000]}" id="NCID0ET4BG" xlink:type="simple">2.182°N, 56.787°W</named-content></named-content>, 28 Aug 2010, Short &amp; Kadosoe (5, <named-content xmlns:xlink="http://www.w3.org/1999/xlink" content-type="dwc:institutional_code" xlink:type="simple">SEMC</named-content>); Sipaliwini, Camp 3, Wehepai, <named-content xmlns:xlink="http://www.w3.org/1999/xlink" content-type="dwc:verbatimCoordinates" xlink:type="simple"><named-content content-type="geo-json" specific-use="{&#34;type&#34;:&#34;Point&#34;,&#34;coordinates&#34;:[-56.697000,2.362000]}" id="NCID0E64BG" xlink:type="simple">2.362°N, 56.697°W</named-content></named-content>, 03 Sep 2010, Short &amp; Kadosoe (16, <named-content xmlns:xlink="http://www.w3.org/1999/xlink" content-type="dwc:institutional_code" xlink:type="simple">SEMC</named-content>).</p></tp:treatment-sec><tp:treatment-sec><!--Section generated to contain objects referenced in tp:taxon-treatment.--><fig id="F2" position="float" orientation="portrait"><label>Figures 5–11.</label><caption><p>
          <italic><tp:taxon-name><tp:taxon-name-part taxon-name-part-type="genus">Bidessonotus</tp:taxon-name-part></tp:taxon-name></italic> species, dorsal habitus. <bold>5</bold> <italic><tp:taxon-name><tp:taxon-name-part taxon-name-part-type="genus">Bidessonotus</tp:taxon-name-part> <tp:taxon-name-part taxon-name-part-type="species">annae</tp:taxon-name-part></tp:taxon-name></italic> <bold>6</bold> <italic><tp:taxon-name><tp:taxon-name-part taxon-name-part-type="genus">Bidessonotus</tp:taxon-name-part> <tp:taxon-name-part taxon-name-part-type="species">josiahi</tp:taxon-name-part></tp:taxon-name></italic> <bold>A</bold> male <bold>B</bold> female, left elytron <bold>7</bold> <italic><tp:taxon-name><tp:taxon-name-part taxon-name-part-type="genus">Bidessonotus</tp:taxon-name-part> <tp:taxon-name-part taxon-name-part-type="species">palecephalus</tp:taxon-name-part></tp:taxon-name></italic> <bold>A</bold> male <bold>B</bold> female, left elytron <bold>8</bold> <italic><tp:taxon-name><tp:taxon-name-part taxon-name-part-type="genus">Bidessonotus</tp:taxon-name-part> <tp:taxon-name-part taxon-name-part-type="species">reductus</tp:taxon-name-part></tp:taxon-name></italic> <bold>9</bold> <italic><tp:taxon-name><tp:taxon-name-part taxon-name-part-type="genus">Bidessonotus</tp:taxon-name-part> <tp:taxon-name-part taxon-name-part-type="species">septimus</tp:taxon-name-part></tp:taxon-name></italic> <bold>10</bold> <italic><tp:taxon-name><tp:taxon-name-part taxon-name-part-type="genus">Bidessonotus</tp:taxon-name-part> <tp:taxon-name-part taxon-name-part-type="species">spinosus</tp:taxon-name-part></tp:taxon-name></italic> <bold>A</bold> male <bold>B</bold> female, left elytron <bold>11</bold> <italic><tp:taxon-name><tp:taxon-name-part taxon-name-part-type="genus">Bidessonotus</tp:taxon-name-part> <tp:taxon-name-part taxon-name-part-type="species">valdezi</tp:taxon-name-part></tp:taxon-name></italic>. Scale bar: 1.0 mm.</p></caption><graphic xmlns:xlink="http://www.w3.org/1999/xlink" xlink:href="zookeys-622-095-g002.jpg" position="float" orientation="portrait" xlink:type="simple" id="oo_105588.jpg"/></fig><fig id="F3" position="float" orientation="portrait"><label>Figures 12–18.</label><caption><p>
          <italic><tp:taxon-name><tp:taxon-name-part taxon-name-part-type="genus">Bidessonotus</tp:taxon-name-part></tp:taxon-name></italic> species, male genitalia <bold>A</bold> median lobe, right lateral aspect <bold>B</bold> right lateral lobe, right lateral aspect <bold>C</bold> left lateral lobe, apical segment, left lateral aspect <bold>D</bold> median lobe apex, oblique right lateral aspect <bold>12</bold> <italic><tp:taxon-name><tp:taxon-name-part taxon-name-part-type="genus">Bidessonotus</tp:taxon-name-part> <tp:taxon-name-part taxon-name-part-type="species">annae</tp:taxon-name-part></tp:taxon-name></italic> <bold>13</bold> <italic><tp:taxon-name><tp:taxon-name-part taxon-name-part-type="genus">Bidessonotus</tp:taxon-name-part> <tp:taxon-name-part taxon-name-part-type="species">josiahi</tp:taxon-name-part></tp:taxon-name></italic> <bold>14</bold> <italic><tp:taxon-name><tp:taxon-name-part taxon-name-part-type="genus">Bidessonotus</tp:taxon-name-part> <tp:taxon-name-part taxon-name-part-type="species">palecephalus</tp:taxon-name-part></tp:taxon-name></italic> <bold>15</bold> <italic><tp:taxon-name><tp:taxon-name-part taxon-name-part-type="genus">Bidessonotus</tp:taxon-name-part> <tp:taxon-name-part taxon-name-part-type="species">reductus</tp:taxon-name-part></tp:taxon-name></italic> <bold>16</bold> <italic><tp:taxon-name><tp:taxon-name-part taxon-name-part-type="genus">Bidessonotus</tp:taxon-name-part> <tp:taxon-name-part taxon-name-part-type="species">septimus</tp:taxon-name-part></tp:taxon-name></italic> <bold>17</bold> <italic><tp:taxon-name><tp:taxon-name-part taxon-name-part-type="genus">Bidessonotus</tp:taxon-name-part> <tp:taxon-name-part taxon-name-part-type="species">spinosus</tp:taxon-name-part></tp:taxon-name></italic> <bold>18</bold> <italic><tp:taxon-name><tp:taxon-name-part taxon-name-part-type="genus">Bidessonotus</tp:taxon-name-part> <tp:taxon-name-part taxon-name-part-type="species">valdezi</tp:taxon-name-part></tp:taxon-name></italic>.</p></caption><graphic xmlns:xlink="http://www.w3.org/1999/xlink" xlink:href="zookeys-622-095-g003.jpg" position="float" orientation="portrait" xlink:type="simple" id="oo_105589.jpg"/></fig><fig id="F5" position="float" orientation="portrait"><label>Figures 30–31.</label><caption><p>
          <italic><tp:taxon-name><tp:taxon-name-part taxon-name-part-type="genus">Bidessonotus</tp:taxon-name-part></tp:taxon-name></italic> species, South American distributions.</p></caption><graphic xmlns:xlink="http://www.w3.org/1999/xlink" xlink:href="zookeys-622-095-g005.jpg" position="float" orientation="portrait" xlink:type="simple" id="oo_105591.jpg"/></fig></tp:treatment-sec></tp:taxon-treatment>
