# Supplementary material for: New species of Bidessonotus Régimbart, 1895 with a review of the South American species (Coleoptera, Adephaga, Dytiscidae, Hydroporinae, Bidessini)
Source: Zookeys. 2016 Oct 6;(622):95–127. doi: 10.3897/zookeys.622.9155 (PMC5096411; doi:10.3897/zookeys.622.9155)
Supplement: XML Treatment for Bidessonotus dubius [file zookeys.622.9155-treatment9.xml]

<!DOCTYPE tp:taxon-treatment
  PUBLIC "-//TaxonX//DTD Taxonomic Treatment Publishing DTD v0 20100105//EN" "tax-treatment-NSO.dtd">
<tp:taxon-treatment xmlns:tp="http://www.plazi.org/taxpub"><tp:treatment-meta><kwd-group><label>Taxon classification</label><kwd><named-content content-type="kingdom">Animalia</named-content></kwd><kwd><named-content content-type="order">Coleoptera</named-content></kwd><kwd><named-content content-type="family">Dytiscidae</named-content></kwd></kwd-group><mixed-citation publication-type="journal"><person-group><name><surname>Miller</surname><given-names>Kelly B.</given-names></name></person-group><article-title>New species of <italic><tp:taxon-name><tp:taxon-name-part taxon-name-part-type="genus">Bidessonotus</tp:taxon-name-part></tp:taxon-name></italic> Régimbart, 1895 with a review of the South American species (<tp:taxon-name><tp:taxon-name-part taxon-name-part-type="order">Coleoptera</tp:taxon-name-part></tp:taxon-name>, <tp:taxon-name><tp:taxon-name-part taxon-name-part-type="suborder">Adephaga</tp:taxon-name-part></tp:taxon-name>, <tp:taxon-name><tp:taxon-name-part taxon-name-part-type="family">Dytiscidae</tp:taxon-name-part></tp:taxon-name>, <tp:taxon-name><tp:taxon-name-part taxon-name-part-type="subfamily">Hydroporinae</tp:taxon-name-part></tp:taxon-name>, <tp:taxon-name><tp:taxon-name-part taxon-name-part-type="tribe">Bidessini</tp:taxon-name-part></tp:taxon-name>)</article-title><source>Zookeys</source><day>6</day><month>10</month><year>2016</year><volume>2016</volume><issue>622</issue><fpage>95</fpage><lpage>127</lpage><pub-id pub-id-type="doi">10.3897/zookeys.622.9155</pub-id></mixed-citation></tp:treatment-meta><tp:nomenclature><tp:taxon-name>
            <tp:taxon-name-part taxon-name-part-type="genus">Bidessonotus</tp:taxon-name-part>
            <tp:taxon-name-part taxon-name-part-type="species">dubius</tp:taxon-name-part>
          </tp:taxon-name><tp:taxon-authority>Young, 1990</tp:taxon-authority><xref ref-type="fig" rid="F4">Figs 20</xref><xref ref-type="fig" rid="F7">, 33</xref><tp:nomenclature-citation-list><tp:nomenclature-citation><tp:taxon-name>
                <tp:taxon-name-part taxon-name-part-type="genus">Bidessonotus</tp:taxon-name-part> <tp:taxon-name-part taxon-name-part-type="species">dubius</tp:taxon-name-part></tp:taxon-name><comment>Young, 1990a: 364; <xref ref-type="bibr" rid="B8">Nilsson 2016</xref>: 99.</comment></tp:nomenclature-citation></tp:nomenclature-citation-list></tp:nomenclature><tp:treatment-sec sec-type="diagnosis" id="SECID0E2DAI"><title>Diagnosis.</title><p>Specimens of <italic><tp:taxon-name><tp:taxon-name-part taxon-name-part-type="genus">Bidessonotus</tp:taxon-name-part> <tp:taxon-name-part taxon-name-part-type="species">dubius</tp:taxon-name-part></tp:taxon-name></italic> are moderately darkly colored with fairly well defined pale maculae on the elytra. The prosternal process is narrow and not or slightly sulcate and apically pointed. The apical blade of the male median lobe is diagnostic with a weakly developed apicoventral prominence and the dorsal apex broadly rounded with an undulating proximal margin (Fig. <xref ref-type="fig" rid="F4">20a</xref>). The male right lateral lobe has the apical segment relatively narrow and as long as the basal segment (Fig. <xref ref-type="fig" rid="F4">20b</xref>). The left lateral lobe has the apical segment shorter with the apex broadly obliquely truncate with a small distinctive lobe along the ventral margin (Fig. <xref ref-type="fig" rid="F4">20c</xref>).</p></tp:treatment-sec><tp:treatment-sec sec-type="discussion" id="SECID0EXEAI"><title>Discussion.</title><p>
            <xref ref-type="bibr" rid="B12">Young (1990)</xref> thought this species is similar to <italic><tp:taxon-name><tp:taxon-name-part taxon-name-part-type="genus">Bidessonotus</tp:taxon-name-part> <tp:taxon-name-part taxon-name-part-type="species">obtusatus</tp:taxon-name-part></tp:taxon-name></italic>. The species is one of the most common in northern South America and is found especially in marshes and ponds.</p></tp:treatment-sec><tp:treatment-sec sec-type="distribution" id="SECID0ELFAI"><title>Distribution.</title><p>Known from throughout northern South America (Fig. <xref ref-type="fig" rid="F7">33</xref>). <xref ref-type="bibr" rid="B12">Young (1990)</xref> reported <italic><tp:taxon-name><tp:taxon-name-part taxon-name-part-type="genus">Bidessonotus</tp:taxon-name-part> <tp:taxon-name-part taxon-name-part-type="species">dubius</tp:taxon-name-part></tp:taxon-name></italic> from numerous sites in Brazil, French Guyana, Suriname and Venezuela. Examined specimens include the following: <bold>Guyana</bold>: Region 9, Karanambo, <named-content xmlns:xlink="http://www.w3.org/1999/xlink" content-type="dwc:verbatimCoordinates" xlink:type="simple"><named-content content-type="geo-json" specific-use="{&#34;type&#34;:&#34;Point&#34;,&#34;coordinates&#34;:[-59.299000,3.749000]}" id="NCID0EIGAI" xlink:type="simple">3.749°N, 59.299°W</named-content></named-content>, 02 Apr 1994, PJ Spangler (2, <named-content xmlns:xlink="http://www.w3.org/1999/xlink" content-type="dwc:institutional_code" xlink:type="simple">USNM</named-content>); Region 9, Karanambo, Simoni Lake, <named-content xmlns:xlink="http://www.w3.org/1999/xlink" content-type="dwc:verbatimCoordinates" xlink:type="simple"><named-content content-type="geo-json" specific-use="{&#34;type&#34;:&#34;Point&#34;,&#34;coordinates&#34;:[-59.299000,3.749000]}" id="NCID0EYGAI" xlink:type="simple">3.749°N, 59.299°W</named-content></named-content>, 02 Apr 1994, PJ Spangler (2, <named-content xmlns:xlink="http://www.w3.org/1999/xlink" content-type="dwc:institutional_code" xlink:type="simple">USNM</named-content>); Region 9, Parabara, at N. edge of village, <named-content xmlns:xlink="http://www.w3.org/1999/xlink" content-type="dwc:verbatimCoordinates" xlink:type="simple"><named-content content-type="geo-json" specific-use="{&#34;type&#34;:&#34;Point&#34;,&#34;coordinates&#34;:[-59.239000,2.095000]}" id="NCID0EIHAI" xlink:type="simple">2.095°N, 59.239°W</named-content></named-content>, 03 Nov 2013, Short, Isaacs, Salisbury (2, <named-content xmlns:xlink="http://www.w3.org/1999/xlink" content-type="dwc:institutional_code" xlink:type="simple">SEMC</named-content>); Pirara Ranch, Pirara River, <named-content xmlns:xlink="http://www.w3.org/1999/xlink" content-type="dwc:verbatimCoordinates" xlink:type="simple"><named-content content-type="geo-json" specific-use="{&#34;type&#34;:&#34;Point&#34;,&#34;coordinates&#34;:[-59.675000,3.535000]}" id="NCID0EUHAI" xlink:type="simple">3.535°N, 59.675°W</named-content></named-content>, 24 Apr 1995, Spangler &amp; Perry (6, <named-content xmlns:xlink="http://www.w3.org/1999/xlink" content-type="dwc:institutional_code" xlink:type="simple">USNM</named-content>). <bold>Suriname</bold>: Para, Paramaribo, 25 km S, <named-content xmlns:xlink="http://www.w3.org/1999/xlink" content-type="dwc:verbatimCoordinates" xlink:type="simple"><named-content content-type="geo-json" specific-use="{&#34;type&#34;:&#34;Point&#34;,&#34;coordinates&#34;:[-55.192000,5.578000]}" id="NCID0EGIAI" xlink:type="simple">5.578°N, 55.192°W</named-content></named-content>, 12 Jul 1969, PJ Spangler (1, <named-content xmlns:xlink="http://www.w3.org/1999/xlink" content-type="dwc:institutional_code" xlink:type="simple">USNM</named-content>); Suriname: Saramacca, Sidiredjo, 1 km E, <named-content xmlns:xlink="http://www.w3.org/1999/xlink" content-type="dwc:verbatimCoordinates" xlink:type="simple"><named-content content-type="geo-json" specific-use="{&#34;type&#34;:&#34;Point&#34;,&#34;coordinates&#34;:[-55.533000,5.830000]}" id="NCID0EWIAI" xlink:type="simple">5.830°N, 55.533°W</named-content></named-content>, 5 Mar 2012, Short &amp; Kadosoe (11, <named-content xmlns:xlink="http://www.w3.org/1999/xlink" content-type="dwc:institutional_code" xlink:type="simple">SEMC</named-content>). <bold>Venezuela</bold>: Amazonas, Puerto Ayacucho, approx 15 km S, nr. Campamento Canturama, <named-content xmlns:xlink="http://www.w3.org/1999/xlink" content-type="dwc:verbatimCoordinates" xlink:type="simple"><named-content content-type="geo-json" specific-use="{&#34;type&#34;:&#34;Point&#34;,&#34;coordinates&#34;:[-67.601000,5.510000]}" id="NCID0EEJAI" xlink:type="simple">5.510°N, 67.601°W</named-content></named-content>, 08 Aug 2008, AE Short (1, <named-content xmlns:xlink="http://www.w3.org/1999/xlink" content-type="dwc:institutional_code" xlink:type="simple">SEMC</named-content>); Apure, between La Ye and Bruzual, <named-content xmlns:xlink="http://www.w3.org/1999/xlink" content-type="dwc:verbatimCoordinates" xlink:type="simple"><named-content content-type="geo-json" specific-use="{&#34;type&#34;:&#34;Point&#34;,&#34;coordinates&#34;:[-69.300000,7.644000]}" id="NCID0EQJAI" xlink:type="simple">7.644°N, 69.300°W</named-content></named-content>, 18 Jan 2009, Short, Camacho, Miller (8, <named-content xmlns:xlink="http://www.w3.org/1999/xlink" content-type="dwc:institutional_code" xlink:type="simple">SEMC</named-content>); Apure, Bruzual, edge of town, <named-content xmlns:xlink="http://www.w3.org/1999/xlink" content-type="dwc:verbatimCoordinates" xlink:type="simple"><named-content content-type="geo-json" specific-use="{&#34;type&#34;:&#34;Point&#34;,&#34;coordinates&#34;:[-69.342000,8.042000]}" id="NCID0E3JAI" xlink:type="simple">8.042°N, 69.342°W</named-content></named-content>, 18 Jan 2009, Short, Camacho, Miller (7, <named-content xmlns:xlink="http://www.w3.org/1999/xlink" content-type="dwc:institutional_code" xlink:type="simple">MIZA</named-content>); Apure, Mantecal, approx 10 km W, side road, <named-content xmlns:xlink="http://www.w3.org/1999/xlink" content-type="dwc:verbatimCoordinates" xlink:type="simple"><named-content content-type="geo-json" specific-use="{&#34;type&#34;:&#34;Point&#34;,&#34;coordinates&#34;:[-69.061000,7.621000]}" id="NCID0EMKAI" xlink:type="simple">7.621°N, 69.061°W</named-content></named-content>, 18 Jan 2009, Short, Camacho, Miller (32, <named-content xmlns:xlink="http://www.w3.org/1999/xlink" content-type="dwc:institutional_code" xlink:type="simple">SEMC</named-content>); Barinas, SW of Batatuy, <named-content xmlns:xlink="http://www.w3.org/1999/xlink" content-type="dwc:verbatimCoordinates" xlink:type="simple"><named-content content-type="geo-json" specific-use="{&#34;type&#34;:&#34;Point&#34;,&#34;coordinates&#34;:[-70.864000,8.170000]}" id="NCID0EYKAI" xlink:type="simple">8.170°N, 70.864°W</named-content></named-content>, 25 Jan 2012, Short, Arias, Gustafson (1, <named-content xmlns:xlink="http://www.w3.org/1999/xlink" content-type="dwc:institutional_code" xlink:type="simple">SEMC</named-content>); Barinas, Ciudad Bolivia, approx 13 km SE, large Hacienda, <named-content xmlns:xlink="http://www.w3.org/1999/xlink" content-type="dwc:verbatimCoordinates" xlink:type="simple"><named-content content-type="geo-json" specific-use="{&#34;type&#34;:&#34;Point&#34;,&#34;coordinates&#34;:[-70.470000,8.323000]}" id="NCID0EELAI" xlink:type="simple">8.323°N, 70.470°W</named-content></named-content>, 25 Jan 2012, Short, Arias, Gustafson (128, <named-content xmlns:xlink="http://www.w3.org/1999/xlink" content-type="dwc:institutional_code" xlink:type="simple">SEMC</named-content>); Barinas, Ciudad Bolivia, approx 20 km S, small stream, <named-content xmlns:xlink="http://www.w3.org/1999/xlink" content-type="dwc:verbatimCoordinates" xlink:type="simple"><named-content content-type="geo-json" specific-use="{&#34;type&#34;:&#34;Point&#34;,&#34;coordinates&#34;:[-70.397000,8.282000]}" id="NCID0EQLAI" xlink:type="simple">8.282°N, 70.397°W</named-content></named-content>, 25 Jan 2012, Short, Arias, Gustafson (5, <named-content xmlns:xlink="http://www.w3.org/1999/xlink" content-type="dwc:institutional_code" xlink:type="simple">SEMC</named-content>); Barinas, E Los Pasitos, <named-content xmlns:xlink="http://www.w3.org/1999/xlink" content-type="dwc:verbatimCoordinates" xlink:type="simple"><named-content content-type="geo-json" specific-use="{&#34;type&#34;:&#34;Point&#34;,&#34;coordinates&#34;:[-70.536000,8.474000]}" id="NCID0E3LAI" xlink:type="simple">8.474°N, 70.536°W</named-content></named-content>, 14 Jul 2009, Short, Camacho, Inciarte, Garcia, Gustafson, Shepard, Sites (11, <named-content xmlns:xlink="http://www.w3.org/1999/xlink" content-type="dwc:institutional_code" xlink:type="simple">SEMC</named-content>); Bolivar, E Tumeremo, on road to Bochinche, <named-content xmlns:xlink="http://www.w3.org/1999/xlink" content-type="dwc:verbatimCoordinates" xlink:type="simple"><named-content content-type="geo-json" specific-use="{&#34;type&#34;:&#34;Point&#34;,&#34;coordinates&#34;:[-61.325000,7.384000]}" id="NCID0EIMAI" xlink:type="simple">7.384°N, 61.325°W</named-content></named-content>, 13 Jul 2010, Short, Arias, Tellez (7, <named-content xmlns:xlink="http://www.w3.org/1999/xlink" content-type="dwc:institutional_code" xlink:type="simple">SEMC</named-content>); Cojedes, El Baul, 5 km S, large marsh, <named-content xmlns:xlink="http://www.w3.org/1999/xlink" content-type="dwc:verbatimCoordinates" xlink:type="simple"><named-content content-type="geo-json" specific-use="{&#34;type&#34;:&#34;Point&#34;,&#34;coordinates&#34;:[-68.321000,8.900000]}" id="NCID0EUMAI" xlink:type="simple">8.900°N, 68.321°W</named-content></named-content>, 21 Jan 2012, Short, Arias, Gustafson (13, <named-content xmlns:xlink="http://www.w3.org/1999/xlink" content-type="dwc:institutional_code" xlink:type="simple">SEMC</named-content>); Cojedes, El Pao at Embalsa El Pao, next to main church, <named-content xmlns:xlink="http://www.w3.org/1999/xlink" content-type="dwc:verbatimCoordinates" xlink:type="simple"><named-content content-type="geo-json" specific-use="{&#34;type&#34;:&#34;Point&#34;,&#34;coordinates&#34;:[-68.126000,9.636000]}" id="NCID0EANAI" xlink:type="simple">9.636°N, 68.126°W</named-content></named-content>, 21 Jan 2012, Short, Arias, Gustafson (3, <named-content xmlns:xlink="http://www.w3.org/1999/xlink" content-type="dwc:institutional_code" xlink:type="simple">SEMC</named-content>); Delta Amacuro, Between Tucupita &amp; Los Guires, <named-content xmlns:xlink="http://www.w3.org/1999/xlink" content-type="dwc:verbatimCoordinates" xlink:type="simple"><named-content content-type="geo-json" specific-use="{&#34;type&#34;:&#34;Point&#34;,&#34;coordinates&#34;:[-61.910000,9.175000]}" id="NCID0EMNAI" xlink:type="simple">9.175°N, 61.910°W</named-content></named-content>, 3 Feb 2010, Short &amp; Garcia (7, <named-content xmlns:xlink="http://www.w3.org/1999/xlink" content-type="dwc:institutional_code" xlink:type="simple">SEMC</named-content>); Delta Amacuro, between Tucupita &amp; Temblador, small pond along road, <named-content xmlns:xlink="http://www.w3.org/1999/xlink" content-type="dwc:verbatimCoordinates" xlink:type="simple"><named-content content-type="geo-json" specific-use="{&#34;type&#34;:&#34;Point&#34;,&#34;coordinates&#34;:[-62.238000,8.773000]}" id="NCID0EYNAI" xlink:type="simple">8.773°N, 62.238°W</named-content></named-content>, 3 Feb 2010, Short, Garcia, Joly (3, <named-content xmlns:xlink="http://www.w3.org/1999/xlink" content-type="dwc:institutional_code" xlink:type="simple">SEMC</named-content>); Delta Amacuro, Transect 3, <named-content xmlns:xlink="http://www.w3.org/1999/xlink" content-type="dwc:verbatimCoordinates" xlink:type="simple"><named-content content-type="geo-json" specific-use="{&#34;type&#34;:&#34;Point&#34;,&#34;coordinates&#34;:[-61.959000,9.118000]}" id="NCID0EEOAI" xlink:type="simple">9.118°N, 61.959°W</named-content></named-content>, 27 Aug 2009, R Cordero (1, <named-content xmlns:xlink="http://www.w3.org/1999/xlink" content-type="dwc:institutional_code" xlink:type="simple">SEMC</named-content>); Delta Amacuro, Transect 3, <named-content xmlns:xlink="http://www.w3.org/1999/xlink" content-type="dwc:verbatimCoordinates" xlink:type="simple"><named-content content-type="geo-json" specific-use="{&#34;type&#34;:&#34;Point&#34;,&#34;coordinates&#34;:[-61.883000,9.188000]}" id="NCID0EQOAI" xlink:type="simple">9.188°N, 61.883°W</named-content></named-content>, 24 Aug 2009, R Cordero (2, <named-content xmlns:xlink="http://www.w3.org/1999/xlink" content-type="dwc:institutional_code" xlink:type="simple">SEMC</named-content>); Guarico, between Palenque &amp; Las Mercedes, <named-content xmlns:xlink="http://www.w3.org/1999/xlink" content-type="dwc:verbatimCoordinates" xlink:type="simple"><named-content content-type="geo-json" specific-use="{&#34;type&#34;:&#34;Point&#34;,&#34;coordinates&#34;:[-66.610000,9.063100]}" id="NCID0E3OAI" xlink:type="simple">9.0631°N, 66.610°W</named-content></named-content>, 4 Jul 2010, Short, Camacho, Tellez (9, <named-content xmlns:xlink="http://www.w3.org/1999/xlink" content-type="dwc:institutional_code" xlink:type="simple">SEMC</named-content>); Guarico, 32 km SW Calabozo, <named-content xmlns:xlink="http://www.w3.org/1999/xlink" content-type="dwc:verbatimCoordinates" xlink:type="simple"><named-content content-type="geo-json" specific-use="{&#34;type&#34;:&#34;Point&#34;,&#34;coordinates&#34;:[-67.552000,8.664000]}" id="NCID0EIPAI" xlink:type="simple">8.664°N, 67.552°W</named-content></named-content>, 11 Feb 1969, PJ Spangler (85, <named-content xmlns:xlink="http://www.w3.org/1999/xlink" content-type="dwc:institutional_code" xlink:type="simple">USNM</named-content>); Guarico, Hato Masaguaral, 40 km S of Calabozo, <named-content xmlns:xlink="http://www.w3.org/1999/xlink" content-type="dwc:verbatimCoordinates" xlink:type="simple"><named-content content-type="geo-json" specific-use="{&#34;type&#34;:&#34;Point&#34;,&#34;coordinates&#34;:[-67.583000,8.566000]}" id="NCID0EYPAI" xlink:type="simple">8.566°N, 67.583°W</named-content></named-content>, 5 Mar 1986, Spangler (628, <named-content xmlns:xlink="http://www.w3.org/1999/xlink" content-type="dwc:institutional_code" xlink:type="simple">USNM</named-content>); Guarico, Hato Masaguaral, 44 km S of Calabozo, Gate Lagoon, <named-content xmlns:xlink="http://www.w3.org/1999/xlink" content-type="dwc:verbatimCoordinates" xlink:type="simple"><named-content content-type="geo-json" specific-use="{&#34;type&#34;:&#34;Point&#34;,&#34;coordinates&#34;:[-67.583000,8.566000]}" id="NCID0EIQAI" xlink:type="simple">8.566°N, 67.583°W</named-content></named-content>, 6 Mar 1986, Spangler (97, <named-content xmlns:xlink="http://www.w3.org/1999/xlink" content-type="dwc:institutional_code" xlink:type="simple">USNM</named-content>); Guarico, Las Mercedes, approx 65 km S, <named-content xmlns:xlink="http://www.w3.org/1999/xlink" content-type="dwc:verbatimCoordinates" xlink:type="simple"><named-content content-type="geo-json" specific-use="{&#34;type&#34;:&#34;Point&#34;,&#34;coordinates&#34;:[-66.376000,8.528000]}" id="NCID0EYQAI" xlink:type="simple">8.528°N, 66.376°W</named-content></named-content>, 06 Jul 2010, Short, Arias, Camacho, Tellez (41, <named-content xmlns:xlink="http://www.w3.org/1999/xlink" content-type="dwc:institutional_code" xlink:type="simple">SEMC</named-content>); Guarico, San Fernando, <named-content xmlns:xlink="http://www.w3.org/1999/xlink" content-type="dwc:verbatimCoordinates" xlink:type="simple"><named-content content-type="geo-json" specific-use="{&#34;type&#34;:&#34;Point&#34;,&#34;coordinates&#34;:[-67.480000,7.942000]}" id="NCID0EERAI" xlink:type="simple">7.942°N, 67.480°W</named-content></named-content>, 12 Feb 1969, PJ Spangler (31, <named-content xmlns:xlink="http://www.w3.org/1999/xlink" content-type="dwc:institutional_code" xlink:type="simple">USNM</named-content>); Guarico, Santa Rita, 2.6 km W, <named-content xmlns:xlink="http://www.w3.org/1999/xlink" content-type="dwc:verbatimCoordinates" xlink:type="simple"><named-content content-type="geo-json" specific-use="{&#34;type&#34;:&#34;Point&#34;,&#34;coordinates&#34;:[-66.278000,8.121000]}" id="NCID0EURAI" xlink:type="simple">8.121°N, 66.278°W</named-content></named-content>, 6 Jul 2010, Short &amp; Tellez (1, <named-content xmlns:xlink="http://www.w3.org/1999/xlink" content-type="dwc:institutional_code" xlink:type="simple">SEMC</named-content>); Monagas, Maturin, S of, river crossing, <named-content xmlns:xlink="http://www.w3.org/1999/xlink" content-type="dwc:verbatimCoordinates" xlink:type="simple"><named-content content-type="geo-json" specific-use="{&#34;type&#34;:&#34;Point&#34;,&#34;coordinates&#34;:[-63.138000,9.609000]}" id="NCID0EASAI" xlink:type="simple">9.609°N, 63.138°W</named-content></named-content>, 02 Feb 2010, Short &amp; Garcia (33, <named-content xmlns:xlink="http://www.w3.org/1999/xlink" content-type="dwc:institutional_code" xlink:type="simple">SEMC</named-content>); Monagas, Rio Azagua, <named-content xmlns:xlink="http://www.w3.org/1999/xlink" content-type="dwc:verbatimCoordinates" xlink:type="simple"><named-content content-type="geo-json" specific-use="{&#34;type&#34;:&#34;Point&#34;,&#34;coordinates&#34;:[-63.142000,10.014000]}" id="NCID0EMSAI" xlink:type="simple">10.014°N, 63.142°W</named-content></named-content>, 31 Jan 2010, Joly T, Louis J (23, <named-content xmlns:xlink="http://www.w3.org/1999/xlink" content-type="dwc:institutional_code" xlink:type="simple">MIZA</named-content>); Monagas, S of Maturin, Morichal at road crossing, <named-content xmlns:xlink="http://www.w3.org/1999/xlink" content-type="dwc:verbatimCoordinates" xlink:type="simple"><named-content content-type="geo-json" specific-use="{&#34;type&#34;:&#34;Point&#34;,&#34;coordinates&#34;:[-62.937000,9.273000]}" id="NCID0E3SAI" xlink:type="simple">9.273°N, 62.937°W</named-content></named-content>, 2 Feb 2010, Short, Garcia, Joly (3, <named-content xmlns:xlink="http://www.w3.org/1999/xlink" content-type="dwc:institutional_code" xlink:type="simple">SEMC</named-content>); Portuguesa, Guanare, N of, Rio Guanare, <named-content xmlns:xlink="http://www.w3.org/1999/xlink" content-type="dwc:verbatimCoordinates" xlink:type="simple"><named-content content-type="geo-json" specific-use="{&#34;type&#34;:&#34;Point&#34;,&#34;coordinates&#34;:[-69.816000,9.041000]}" id="NCID0EITAI" xlink:type="simple">9.041°N, 69.816°W</named-content></named-content>, 19 Jan 2009, Garcia, Mauricio (6, <named-content xmlns:xlink="http://www.w3.org/1999/xlink" content-type="dwc:institutional_code" xlink:type="simple">MIZA</named-content>); Sucre, El Pilar, approx 5 km SE, <named-content xmlns:xlink="http://www.w3.org/1999/xlink" content-type="dwc:verbatimCoordinates" xlink:type="simple"><named-content content-type="geo-json" specific-use="{&#34;type&#34;:&#34;Point&#34;,&#34;coordinates&#34;:[-63.117000,10.523000]}" id="NCID0EYTAI" xlink:type="simple">10.523°N, 63.117°W</named-content></named-content>, 29 Jan 2010, Short &amp; Garcia (45, <named-content xmlns:xlink="http://www.w3.org/1999/xlink" content-type="dwc:institutional_code" xlink:type="simple">SEMC</named-content>); Sucre, Finca Vuelta Larga, <named-content xmlns:xlink="http://www.w3.org/1999/xlink" content-type="dwc:verbatimCoordinates" xlink:type="simple"><named-content content-type="geo-json" specific-use="{&#34;type&#34;:&#34;Point&#34;,&#34;coordinates&#34;:[-63.103000,10.501000]}" id="NCID0EEUAI" xlink:type="simple">10.501°N, 63.103°W</named-content></named-content>, 29 Jan 2010, Short, Garcia, Joly (10, <named-content xmlns:xlink="http://www.w3.org/1999/xlink" content-type="dwc:institutional_code" xlink:type="simple">SEMC</named-content>); Tachira, La Pedrera, 10 km E, Mata de Limon, small lagoon on finca, <named-content xmlns:xlink="http://www.w3.org/1999/xlink" content-type="dwc:verbatimCoordinates" xlink:type="simple"><named-content content-type="geo-json" specific-use="{&#34;type&#34;:&#34;Point&#34;,&#34;coordinates&#34;:[-71.488000,7.502000]}" id="NCID0EQUAI" xlink:type="simple">7.502°N, 71.488°W</named-content></named-content>, 26 Jan 2012, Short, Arias, Gustafson (17, <named-content xmlns:xlink="http://www.w3.org/1999/xlink" content-type="dwc:institutional_code" xlink:type="simple">SEMC</named-content>); Trujillo, Agua Viva, NE, <named-content xmlns:xlink="http://www.w3.org/1999/xlink" content-type="dwc:verbatimCoordinates" xlink:type="simple"><named-content content-type="geo-json" specific-use="{&#34;type&#34;:&#34;Point&#34;,&#34;coordinates&#34;:[-70.587000,9.629000]}" id="NCID0EAVAI" xlink:type="simple">9.629°N, 70.587°W</named-content></named-content>, 29 Jan 2012, Short &amp; Gustafson (1, <named-content xmlns:xlink="http://www.w3.org/1999/xlink" content-type="dwc:institutional_code" xlink:type="simple">SEMC</named-content>); Trujillo, Granados, approx 3 km SW, <named-content xmlns:xlink="http://www.w3.org/1999/xlink" content-type="dwc:verbatimCoordinates" xlink:type="simple"><named-content content-type="geo-json" specific-use="{&#34;type&#34;:&#34;Point&#34;,&#34;coordinates&#34;:[-70.818000,9.376000]}" id="NCID0EMVAI" xlink:type="simple">9.376°N, 70.818°W</named-content></named-content>, 28 Jan 2012, Short, Arias, Gustafson (2, <named-content xmlns:xlink="http://www.w3.org/1999/xlink" content-type="dwc:institutional_code" xlink:type="simple">SEMC</named-content>); Trujillo, La Cieba, approx 10 km E, by cemetery, <named-content xmlns:xlink="http://www.w3.org/1999/xlink" content-type="dwc:verbatimCoordinates" xlink:type="simple"><named-content content-type="geo-json" specific-use="{&#34;type&#34;:&#34;Point&#34;,&#34;coordinates&#34;:[-70.955000,9.475000]}" id="NCID0EYVAI" xlink:type="simple">9.4750°N, 70.955°W</named-content></named-content>, 28 Jan 2012, Short, Arias, Gustafson (2, <named-content xmlns:xlink="http://www.w3.org/1999/xlink" content-type="dwc:institutional_code" xlink:type="simple">SEMC</named-content>); Zulia, Puente del Zulia, lagoon on finca, <named-content xmlns:xlink="http://www.w3.org/1999/xlink" content-type="dwc:verbatimCoordinates" xlink:type="simple"><named-content content-type="geo-json" specific-use="{&#34;type&#34;:&#34;Point&#34;,&#34;coordinates&#34;:[-72.336000,8.551000]}" id="NCID0EEWAI" xlink:type="simple">8.551°N, 72.336°W</named-content></named-content>, 27 Jan 2012, Short, Arias, Gustafson (3, <named-content xmlns:xlink="http://www.w3.org/1999/xlink" content-type="dwc:institutional_code" xlink:type="simple">SEMC</named-content>).</p><fig id="F6" position="float" orientation="portrait"><label>Figure 32.</label><caption><p>
          <italic><tp:taxon-name><tp:taxon-name-part taxon-name-part-type="genus">Bidessonotus</tp:taxon-name-part></tp:taxon-name></italic> species, South American distributions.</p></caption><graphic xmlns:xlink="http://www.w3.org/1999/xlink" xlink:href="zookeys-622-095-g006.jpg" position="float" orientation="portrait" xlink:type="simple" id="oo_105592.jpg"/></fig><fig id="F7" position="float" orientation="portrait"><label>Figures 33–34.</label><caption><p>
          <italic><tp:taxon-name><tp:taxon-name-part taxon-name-part-type="genus">Bidessonotus</tp:taxon-name-part></tp:taxon-name></italic> species, South American distributions.</p></caption><graphic xmlns:xlink="http://www.w3.org/1999/xlink" xlink:href="zookeys-622-095-g007.jpg" position="float" orientation="portrait" xlink:type="simple" id="oo_105593.jpg"/></fig></tp:treatment-sec><tp:treatment-sec><!--Section generated to contain objects referenced in tp:taxon-treatment.--><fig id="F4" position="float" orientation="portrait"><label>Figures 19–29.</label><caption><p>
          <italic><tp:taxon-name><tp:taxon-name-part taxon-name-part-type="genus">Bidessonotus</tp:taxon-name-part></tp:taxon-name></italic> species, male genitalia; <bold>A</bold> median lobe, right lateral aspect <bold>B</bold> right lateral lobe, right lateral aspect <bold>C</bold> left lateral lobe, apical segment, left lateral aspect <bold>D</bold> median lobe apex, oblique right lateral aspect <bold>19</bold> <italic><tp:taxon-name><tp:taxon-name-part taxon-name-part-type="genus">Bidessonotus</tp:taxon-name-part> <tp:taxon-name-part taxon-name-part-type="species">bicolor</tp:taxon-name-part></tp:taxon-name></italic> (redrawn from Guignot, 1957) <bold>20</bold> <italic><tp:taxon-name><tp:taxon-name-part taxon-name-part-type="genus">Bidessonotus</tp:taxon-name-part> <tp:taxon-name-part taxon-name-part-type="species">dubius</tp:taxon-name-part></tp:taxon-name></italic> <bold>21</bold> <italic><tp:taxon-name><tp:taxon-name-part taxon-name-part-type="genus">Bidessonotus</tp:taxon-name-part> <tp:taxon-name-part taxon-name-part-type="species">melanocephalus</tp:taxon-name-part></tp:taxon-name></italic> <bold>22</bold> <italic><tp:taxon-name><tp:taxon-name-part taxon-name-part-type="genus">Bidessonotus</tp:taxon-name-part> <tp:taxon-name-part taxon-name-part-type="species">obtusatus</tp:taxon-name-part></tp:taxon-name></italic> <bold>23</bold> <italic><tp:taxon-name><tp:taxon-name-part taxon-name-part-type="genus">Bidessonotus</tp:taxon-name-part> <tp:taxon-name-part taxon-name-part-type="species">otrerus</tp:taxon-name-part></tp:taxon-name></italic> <bold>24</bold> <italic><tp:taxon-name><tp:taxon-name-part taxon-name-part-type="genus">Bidessonotus</tp:taxon-name-part> <tp:taxon-name-part taxon-name-part-type="species">paludicolus</tp:taxon-name-part></tp:taxon-name></italic> <bold>25</bold> <italic><tp:taxon-name><tp:taxon-name-part taxon-name-part-type="genus">Bidessonotus</tp:taxon-name-part> <tp:taxon-name-part taxon-name-part-type="species">ploterus</tp:taxon-name-part></tp:taxon-name></italic> <bold>26</bold> <italic><tp:taxon-name><tp:taxon-name-part taxon-name-part-type="genus">Bidessonotus</tp:taxon-name-part> <tp:taxon-name-part taxon-name-part-type="species">rubellus</tp:taxon-name-part></tp:taxon-name></italic> <bold>27</bold> <italic><tp:taxon-name><tp:taxon-name-part taxon-name-part-type="genus">Bidessonotus</tp:taxon-name-part> <tp:taxon-name-part taxon-name-part-type="species">tibialis</tp:taxon-name-part></tp:taxon-name></italic> <bold>28</bold> <italic><tp:taxon-name><tp:taxon-name-part taxon-name-part-type="genus">Bidessonotus</tp:taxon-name-part> <tp:taxon-name-part taxon-name-part-type="species">truncatus</tp:taxon-name-part></tp:taxon-name></italic> <bold>29</bold> <italic><tp:taxon-name><tp:taxon-name-part taxon-name-part-type="genus">Bidessonotus</tp:taxon-name-part> <tp:taxon-name-part taxon-name-part-type="species">vicinus</tp:taxon-name-part></tp:taxon-name></italic>.</p></caption><graphic xmlns:xlink="http://www.w3.org/1999/xlink" xlink:href="zookeys-622-095-g004.jpg" position="float" orientation="portrait" xlink:type="simple" id="oo_105590.jpg"/></fig></tp:treatment-sec><ref-list><ref id="B8"><mixed-citation xmlns:xlink="http://www.w3.org/1999/xlink" xlink:type="simple">
          <person-group><name name-style="western"><surname>Nilsson</surname><given-names>AN</given-names></name></person-group> (<year>2016</year>) <source>A World Catalogue of the Family <tp:taxon-name><tp:taxon-name-part taxon-name-part-type="family">Dytiscidae</tp:taxon-name-part></tp:taxon-name>, or the Diving Beetles (<tp:taxon-name><tp:taxon-name-part taxon-name-part-type="order">Coleoptera</tp:taxon-name-part></tp:taxon-name>, <tp:taxon-name><tp:taxon-name-part taxon-name-part-type="suborder">Adephaga</tp:taxon-name-part></tp:taxon-name>). Version 1.I.2016</source>.</mixed-citation></ref><ref id="B12"><mixed-citation xmlns:xlink="http://www.w3.org/1999/xlink" xlink:type="simple">
          <person-group><name name-style="western"><surname>Young</surname><given-names>FN</given-names></name></person-group> (<year>1990</year>) <article-title>A review of classification of the water beetles of the New World genus <italic><tp:taxon-name><tp:taxon-name-part taxon-name-part-type="genus">Bidessonotus</tp:taxon-name-part></tp:taxon-name></italic> Régimbart (<tp:taxon-name><tp:taxon-name-part taxon-name-part-type="order">Coleoptera</tp:taxon-name-part></tp:taxon-name>: <tp:taxon-name><tp:taxon-name-part taxon-name-part-type="family">Dytiscidae</tp:taxon-name-part></tp:taxon-name>: <tp:taxon-name><tp:taxon-name-part taxon-name-part-type="subfamily">Hydroporinae</tp:taxon-name-part></tp:taxon-name>: <tp:taxon-name><tp:taxon-name-part taxon-name-part-type="tribe">Bidessini</tp:taxon-name-part></tp:taxon-name>).</article-title> <source>Quaestiones Entomologicae</source> <volume>26</volume>: <fpage>355</fpage>–<lpage>381</lpage>.</mixed-citation></ref></ref-list></tp:taxon-treatment>
