# Supplementary material for: New species of Bidessonotus Régimbart, 1895 with a review of the South American species (Coleoptera, Adephaga, Dytiscidae, Hydroporinae, Bidessini)
Source: Zookeys. 2016 Oct 6;(622):95–127. doi: 10.3897/zookeys.622.9155 (PMC5096411; doi:10.3897/zookeys.622.9155)
Supplement: XML Treatment for Bidessonotus obtusatus [file zookeys.622.9155-treatment12.xml]

<!DOCTYPE tp:taxon-treatment
  PUBLIC "-//TaxonX//DTD Taxonomic Treatment Publishing DTD v0 20100105//EN" "tax-treatment-NSO.dtd">
<tp:taxon-treatment xmlns:tp="http://www.plazi.org/taxpub"><tp:treatment-meta><kwd-group><label>Taxon classification</label><kwd><named-content content-type="kingdom">Animalia</named-content></kwd><kwd><named-content content-type="order">Coleoptera</named-content></kwd><kwd><named-content content-type="family">Dytiscidae</named-content></kwd></kwd-group><mixed-citation publication-type="journal"><person-group><name><surname>Miller</surname><given-names>Kelly B.</given-names></name></person-group><article-title>New species of <italic><tp:taxon-name><tp:taxon-name-part taxon-name-part-type="genus">Bidessonotus</tp:taxon-name-part></tp:taxon-name></italic> Régimbart, 1895 with a review of the South American species (<tp:taxon-name><tp:taxon-name-part taxon-name-part-type="order">Coleoptera</tp:taxon-name-part></tp:taxon-name>, <tp:taxon-name><tp:taxon-name-part taxon-name-part-type="suborder">Adephaga</tp:taxon-name-part></tp:taxon-name>, <tp:taxon-name><tp:taxon-name-part taxon-name-part-type="family">Dytiscidae</tp:taxon-name-part></tp:taxon-name>, <tp:taxon-name><tp:taxon-name-part taxon-name-part-type="subfamily">Hydroporinae</tp:taxon-name-part></tp:taxon-name>, <tp:taxon-name><tp:taxon-name-part taxon-name-part-type="tribe">Bidessini</tp:taxon-name-part></tp:taxon-name>)</article-title><source>Zookeys</source><day>6</day><month>10</month><year>2016</year><volume>2016</volume><issue>622</issue><fpage>95</fpage><lpage>127</lpage><pub-id pub-id-type="doi">10.3897/zookeys.622.9155</pub-id></mixed-citation></tp:treatment-meta><tp:nomenclature><tp:taxon-name>
            <tp:taxon-name-part taxon-name-part-type="genus">Bidessonotus</tp:taxon-name-part>
            <tp:taxon-name-part taxon-name-part-type="species">obtusatus</tp:taxon-name-part>
          </tp:taxon-name><tp:taxon-authority>Régimbart, 1895</tp:taxon-authority><xref ref-type="fig" rid="F1">Figs 1</xref><xref ref-type="fig" rid="F1">, 2</xref><xref ref-type="fig" rid="F4">, 22</xref><xref ref-type="fig" rid="F8">, 35</xref><tp:nomenclature-citation-list><tp:nomenclature-citation><tp:taxon-name>
                <tp:taxon-name-part taxon-name-part-type="genus">Bidessonotus</tp:taxon-name-part> <tp:taxon-name-part taxon-name-part-type="species">obtusatus</tp:taxon-name-part></tp:taxon-name><comment>Régimbart, 1895: 336; J. <xref ref-type="bibr" rid="B1">Balfour-Browne 1947</xref>: 439; <xref ref-type="bibr" rid="B11">Young 1969</xref>: 2; <xref rid="B12" ref-type="bibr">1990</xref>: 363; <xref ref-type="bibr" rid="B2">Biström 1988</xref>: 18; <xref ref-type="bibr" rid="B8">Nilsson 2016</xref>: 99.</comment></tp:nomenclature-citation><tp:nomenclature-citation><tp:taxon-name>
                <tp:taxon-name-part taxon-name-part-type="genus">Bidessus</tp:taxon-name-part> (<tp:taxon-name-part taxon-name-part-type="subgenus">Bidessonotus</tp:taxon-name-part>) <tp:taxon-name-part taxon-name-part-type="species">obtusatus</tp:taxon-name-part></tp:taxon-name><comment>, <xref ref-type="bibr" rid="B13">Zimmermann 1920</xref>: 62.</comment></tp:nomenclature-citation><tp:nomenclature-citation><tp:taxon-name>
                <tp:taxon-name-part taxon-name-part-type="genus">Bidessus</tp:taxon-name-part> <tp:taxon-name-part taxon-name-part-type="species">obtusatus</tp:taxon-name-part></tp:taxon-name><comment>, <xref ref-type="bibr" rid="B3">Blackwelder 1944</xref>: 76.</comment></tp:nomenclature-citation></tp:nomenclature-citation-list></tp:nomenclature><tp:treatment-sec sec-type="diagnosis" id="SECID0E4EBI"><title>Diagnosis.</title><p>Specimens of this species are rather darkly colored with variable light markings that are usually conspicuous. The anterior clypeal margin is weakly sulcate and medially rounded. The prosternal process is relatively broad, flat and apically narrowly rounded. The male median lobe is diagnostic with the apical blade broadly truncate on the ventral margin, broad dorsally with a prominent obliquely truncate apicodorsal projection and the proximal margin with a small, irregular medial tooth and more well developed dorsal tooth (Fig. <xref ref-type="fig" rid="F4">22a,d</xref>). The right lateral lobe has the apical segment as long as the basal segment and is elongate and parallel sided and apically narrowly rounded (Fig. <xref ref-type="fig" rid="F4">22b</xref>). The left lateral lobe is much broader than the right, apically broadly concave with a distinct lobe along the ventral margin (Fig. <xref ref-type="fig" rid="F4">22c</xref>).</p></tp:treatment-sec><tp:treatment-sec sec-type="discussion" id="SECID0EPFBI"><title>Discussion.</title><p>This is one of the commonest species in much of lowland South America with specimens collected especially from marshy lentic habitats and at lights. <xref ref-type="bibr" rid="B12">Young (1990)</xref> thought the species is related to <italic><tp:taxon-name><tp:taxon-name-part taxon-name-part-type="genus">Bidessonotus</tp:taxon-name-part> <tp:taxon-name-part taxon-name-part-type="species">pollostus</tp:taxon-name-part></tp:taxon-name></italic>, <italic><tp:taxon-name><tp:taxon-name-part taxon-name-part-type="genus">Bidessonotus</tp:taxon-name-part> <tp:taxon-name-part taxon-name-part-type="species">rubellus</tp:taxon-name-part></tp:taxon-name></italic>, <italic><tp:taxon-name><tp:taxon-name-part taxon-name-part-type="genus">Bidessonotus</tp:taxon-name-part> <tp:taxon-name-part taxon-name-part-type="species">dubius</tp:taxon-name-part></tp:taxon-name></italic> and <italic><tp:taxon-name><tp:taxon-name-part taxon-name-part-type="genus">Bidessonotus</tp:taxon-name-part> <tp:taxon-name-part taxon-name-part-type="species">ploterus</tp:taxon-name-part></tp:taxon-name></italic>.</p></tp:treatment-sec><tp:treatment-sec sec-type="distribution" id="SECID0EBHBI"><title>Distribution.</title><p>Specimens have been collected from throughout lowland South America (Fig. <xref ref-type="fig" rid="F8">35</xref>). <xref ref-type="bibr" rid="B12">Young (1990)</xref> reported seeing hundreds of specimens from Argentina, Brazil, Bolivia, French Guiana, Colombia, Ecuador, Paraguay, Peru, Suriname, and Venezuela. The species is seemingly not as common as others in northern South America, but is present in lowland areas of Venezuela east to French Guiana.</p><fig id="F8" position="float" orientation="portrait"><label>Figures 35–36.</label><caption><p>
          <italic><tp:taxon-name><tp:taxon-name-part taxon-name-part-type="genus">Bidessonotus</tp:taxon-name-part></tp:taxon-name></italic> species, South American distributions.</p></caption><graphic xmlns:xlink="http://www.w3.org/1999/xlink" xlink:href="zookeys-622-095-g008.jpg" position="float" orientation="portrait" xlink:type="simple" id="oo_105594.jpg"/></fig></tp:treatment-sec><tp:treatment-sec><!--Section generated to contain objects referenced in tp:taxon-treatment.--><fig id="F1" position="float" orientation="portrait"><label>Figures 1–4.</label><caption><p>
          <bold>1–2</bold> <italic><tp:taxon-name><tp:taxon-name-part taxon-name-part-type="genus">Bidessonotus</tp:taxon-name-part> <tp:taxon-name-part taxon-name-part-type="species">obtusatus</tp:taxon-name-part></tp:taxon-name></italic> male. <bold>1</bold> Left protarsomeres, dorsal aspect <bold>2</bold> Left mesoleg, anterior aspect <bold>3</bold> <italic><tp:taxon-name><tp:taxon-name-part taxon-name-part-type="genus">Bidessonotus</tp:taxon-name-part> <tp:taxon-name-part taxon-name-part-type="species">tibialis</tp:taxon-name-part></tp:taxon-name></italic> male, habitus, lateral aspect <bold>4</bold> <italic><tp:taxon-name><tp:taxon-name-part taxon-name-part-type="genus">Bidessonotus</tp:taxon-name-part> <tp:taxon-name-part taxon-name-part-type="species">rubellus</tp:taxon-name-part></tp:taxon-name></italic>, male median lobe, right lateral aspect showing regions referenced in diagnoses and descriptions.</p></caption><graphic xmlns:xlink="http://www.w3.org/1999/xlink" xlink:href="zookeys-622-095-g001.jpg" position="float" orientation="portrait" xlink:type="simple" id="oo_105587.jpg"/></fig><fig id="F4" position="float" orientation="portrait"><label>Figures 19–29.</label><caption><p>
          <italic><tp:taxon-name><tp:taxon-name-part taxon-name-part-type="genus">Bidessonotus</tp:taxon-name-part></tp:taxon-name></italic> species, male genitalia; <bold>A</bold> median lobe, right lateral aspect <bold>B</bold> right lateral lobe, right lateral aspect <bold>C</bold> left lateral lobe, apical segment, left lateral aspect <bold>D</bold> median lobe apex, oblique right lateral aspect <bold>19</bold> <italic><tp:taxon-name><tp:taxon-name-part taxon-name-part-type="genus">Bidessonotus</tp:taxon-name-part> <tp:taxon-name-part taxon-name-part-type="species">bicolor</tp:taxon-name-part></tp:taxon-name></italic> (redrawn from Guignot, 1957) <bold>20</bold> <italic><tp:taxon-name><tp:taxon-name-part taxon-name-part-type="genus">Bidessonotus</tp:taxon-name-part> <tp:taxon-name-part taxon-name-part-type="species">dubius</tp:taxon-name-part></tp:taxon-name></italic> <bold>21</bold> <italic><tp:taxon-name><tp:taxon-name-part taxon-name-part-type="genus">Bidessonotus</tp:taxon-name-part> <tp:taxon-name-part taxon-name-part-type="species">melanocephalus</tp:taxon-name-part></tp:taxon-name></italic> <bold>22</bold> <italic><tp:taxon-name><tp:taxon-name-part taxon-name-part-type="genus">Bidessonotus</tp:taxon-name-part> <tp:taxon-name-part taxon-name-part-type="species">obtusatus</tp:taxon-name-part></tp:taxon-name></italic> <bold>23</bold> <italic><tp:taxon-name><tp:taxon-name-part taxon-name-part-type="genus">Bidessonotus</tp:taxon-name-part> <tp:taxon-name-part taxon-name-part-type="species">otrerus</tp:taxon-name-part></tp:taxon-name></italic> <bold>24</bold> <italic><tp:taxon-name><tp:taxon-name-part taxon-name-part-type="genus">Bidessonotus</tp:taxon-name-part> <tp:taxon-name-part taxon-name-part-type="species">paludicolus</tp:taxon-name-part></tp:taxon-name></italic> <bold>25</bold> <italic><tp:taxon-name><tp:taxon-name-part taxon-name-part-type="genus">Bidessonotus</tp:taxon-name-part> <tp:taxon-name-part taxon-name-part-type="species">ploterus</tp:taxon-name-part></tp:taxon-name></italic> <bold>26</bold> <italic><tp:taxon-name><tp:taxon-name-part taxon-name-part-type="genus">Bidessonotus</tp:taxon-name-part> <tp:taxon-name-part taxon-name-part-type="species">rubellus</tp:taxon-name-part></tp:taxon-name></italic> <bold>27</bold> <italic><tp:taxon-name><tp:taxon-name-part taxon-name-part-type="genus">Bidessonotus</tp:taxon-name-part> <tp:taxon-name-part taxon-name-part-type="species">tibialis</tp:taxon-name-part></tp:taxon-name></italic> <bold>28</bold> <italic><tp:taxon-name><tp:taxon-name-part taxon-name-part-type="genus">Bidessonotus</tp:taxon-name-part> <tp:taxon-name-part taxon-name-part-type="species">truncatus</tp:taxon-name-part></tp:taxon-name></italic> <bold>29</bold> <italic><tp:taxon-name><tp:taxon-name-part taxon-name-part-type="genus">Bidessonotus</tp:taxon-name-part> <tp:taxon-name-part taxon-name-part-type="species">vicinus</tp:taxon-name-part></tp:taxon-name></italic>.</p></caption><graphic xmlns:xlink="http://www.w3.org/1999/xlink" xlink:href="zookeys-622-095-g004.jpg" position="float" orientation="portrait" xlink:type="simple" id="oo_105590.jpg"/></fig></tp:treatment-sec><ref-list><ref id="B1"><mixed-citation xmlns:xlink="http://www.w3.org/1999/xlink" xlink:type="simple">
          <person-group><name name-style="western"><surname>Balfour-Browne</surname><given-names>J</given-names></name></person-group> (<year>1947</year>) <article-title>A revision of the genus <italic><tp:taxon-name><tp:taxon-name-part taxon-name-part-type="genus">Bidessonotus</tp:taxon-name-part></tp:taxon-name></italic> Régimbart (<tp:taxon-name><tp:taxon-name-part taxon-name-part-type="order">Coleoptera</tp:taxon-name-part></tp:taxon-name>: <tp:taxon-name><tp:taxon-name-part taxon-name-part-type="family">Dytiscidae</tp:taxon-name-part></tp:taxon-name>).</article-title> <source>Transactions of the Royal Entomological Society of London</source> <volume>98</volume>: <fpage>425</fpage>–<lpage>448</lpage>. doi: <ext-link xlink:type="simple" ext-link-type="doi" xlink:href="10.1111/j.1365-2311.1947.tb01057.x">10.1111/j.1365-2311.1947.tb01057.x</ext-link></mixed-citation></ref><ref id="B11"><mixed-citation xmlns:xlink="http://www.w3.org/1999/xlink" xlink:type="simple">
          <person-group><name name-style="western"><surname>Young</surname><given-names>FN</given-names></name></person-group> (<year>1969</year>) <article-title>A checklist of the American <tp:taxon-name><tp:taxon-name-part taxon-name-part-type="tribe">Bidessini</tp:taxon-name-part></tp:taxon-name> (<tp:taxon-name><tp:taxon-name-part taxon-name-part-type="order">Coleoptera</tp:taxon-name-part></tp:taxon-name>: <tp:taxon-name><tp:taxon-name-part taxon-name-part-type="family">Dytiscidae</tp:taxon-name-part></tp:taxon-name>-<tp:taxon-name><tp:taxon-name-part taxon-name-part-type="subfamily">Hydroporinae</tp:taxon-name-part></tp:taxon-name>).</article-title> <source>Smithsonian Contributions to Zoology</source> <volume>33</volume>: <fpage>1</fpage>–<lpage>5</lpage>. doi: <ext-link xlink:type="simple" ext-link-type="doi" xlink:href="10.5479/si.00810282.33">10.5479/si.00810282.33</ext-link></mixed-citation></ref><ref id="B12"><mixed-citation xmlns:xlink="http://www.w3.org/1999/xlink" xlink:type="simple">
          <person-group><name name-style="western"><surname>Young</surname><given-names>FN</given-names></name></person-group> (<year>1990</year>) <article-title>A review of classification of the water beetles of the New World genus <italic><tp:taxon-name><tp:taxon-name-part taxon-name-part-type="genus">Bidessonotus</tp:taxon-name-part></tp:taxon-name></italic> Régimbart (<tp:taxon-name><tp:taxon-name-part taxon-name-part-type="order">Coleoptera</tp:taxon-name-part></tp:taxon-name>: <tp:taxon-name><tp:taxon-name-part taxon-name-part-type="family">Dytiscidae</tp:taxon-name-part></tp:taxon-name>: <tp:taxon-name><tp:taxon-name-part taxon-name-part-type="subfamily">Hydroporinae</tp:taxon-name-part></tp:taxon-name>: <tp:taxon-name><tp:taxon-name-part taxon-name-part-type="tribe">Bidessini</tp:taxon-name-part></tp:taxon-name>).</article-title> <source>Quaestiones Entomologicae</source> <volume>26</volume>: <fpage>355</fpage>–<lpage>381</lpage>.</mixed-citation></ref><ref id="B2"><mixed-citation xmlns:xlink="http://www.w3.org/1999/xlink" xlink:type="simple">
          <person-group><name name-style="western"><surname>Biström</surname><given-names>O</given-names></name></person-group> (<year>1988</year>) <article-title>Generic review of the <tp:taxon-name><tp:taxon-name-part taxon-name-part-type="tribe">Bidessini</tp:taxon-name-part></tp:taxon-name> (<tp:taxon-name><tp:taxon-name-part taxon-name-part-type="order">Coleoptera</tp:taxon-name-part></tp:taxon-name>, <tp:taxon-name><tp:taxon-name-part taxon-name-part-type="family">Dytiscidae</tp:taxon-name-part></tp:taxon-name>).</article-title> <source>Acta Zoologica Fennica</source> <volume>184</volume>: <fpage>1</fpage>–<lpage>41</lpage>.</mixed-citation></ref><ref id="B8"><mixed-citation xmlns:xlink="http://www.w3.org/1999/xlink" xlink:type="simple">
          <person-group><name name-style="western"><surname>Nilsson</surname><given-names>AN</given-names></name></person-group> (<year>2016</year>) <source>A World Catalogue of the Family <tp:taxon-name><tp:taxon-name-part taxon-name-part-type="family">Dytiscidae</tp:taxon-name-part></tp:taxon-name>, or the Diving Beetles (<tp:taxon-name><tp:taxon-name-part taxon-name-part-type="order">Coleoptera</tp:taxon-name-part></tp:taxon-name>, <tp:taxon-name><tp:taxon-name-part taxon-name-part-type="suborder">Adephaga</tp:taxon-name-part></tp:taxon-name>). Version 1.I.2016</source>.</mixed-citation></ref><ref id="B13"><mixed-citation xmlns:xlink="http://www.w3.org/1999/xlink" xlink:type="simple">
          <person-group><name name-style="western"><surname>Zimmermann</surname><given-names>A</given-names></name></person-group> (<year>1920</year>) <article-title><tp:taxon-name><tp:taxon-name-part taxon-name-part-type="family">Dytiscidae</tp:taxon-name-part></tp:taxon-name>, <tp:taxon-name><tp:taxon-name-part taxon-name-part-type="family">Haliplidae</tp:taxon-name-part></tp:taxon-name>, <tp:taxon-name><tp:taxon-name-part taxon-name-part-type="family">Hygrobiidae</tp:taxon-name-part></tp:taxon-name>, <tp:taxon-name><tp:taxon-name-part taxon-name-part-type="family">Amphizoidae</tp:taxon-name-part></tp:taxon-name>.</article-title> In: <person-group><name name-style="western"><surname>Schenkling</surname><given-names>S</given-names></name></person-group> (<role>Ed.</role>) <issue-title>Coleopterorum Catalogus.</issue-title> <source>W. Junk, Berlin</source>, <fpage>1</fpage>–<lpage>326</lpage>.</mixed-citation></ref><ref id="B3"><mixed-citation xmlns:xlink="http://www.w3.org/1999/xlink" xlink:type="simple">
          <person-group><name name-style="western"><surname>Blackwelder</surname><given-names>R</given-names></name></person-group> (<year>1944</year>) <article-title>Checklist of the Coleopterous insects of Mexico, Central America, the West Indies, and South America.</article-title> <source>Bulletin of the United States National Museum</source> <volume>185</volume>: <fpage>1</fpage>–<lpage>188</lpage>.</mixed-citation></ref></ref-list></tp:taxon-treatment>
