# Supplementary material for: New species of Bidessonotus Régimbart, 1895 with a review of the South American species (Coleoptera, Adephaga, Dytiscidae, Hydroporinae, Bidessini)
Source: Zookeys. 2016 Oct 6;(622):95–127. doi: 10.3897/zookeys.622.9155 (PMC5096411; doi:10.3897/zookeys.622.9155)
Supplement: XML Treatment for Bidessonotus rubellus [file zookeys.622.9155-treatment16.xml]

<!DOCTYPE tp:taxon-treatment
  PUBLIC "-//TaxonX//DTD Taxonomic Treatment Publishing DTD v0 20100105//EN" "tax-treatment-NSO.dtd">
<tp:taxon-treatment xmlns:tp="http://www.plazi.org/taxpub"><tp:treatment-meta><kwd-group><label>Taxon classification</label><kwd><named-content content-type="kingdom">Animalia</named-content></kwd><kwd><named-content content-type="order">Coleoptera</named-content></kwd><kwd><named-content content-type="family">Dytiscidae</named-content></kwd></kwd-group><mixed-citation publication-type="journal"><person-group><name><surname>Miller</surname><given-names>Kelly B.</given-names></name></person-group><article-title>New species of <italic><tp:taxon-name><tp:taxon-name-part taxon-name-part-type="genus">Bidessonotus</tp:taxon-name-part></tp:taxon-name></italic> Régimbart, 1895 with a review of the South American species (<tp:taxon-name><tp:taxon-name-part taxon-name-part-type="order">Coleoptera</tp:taxon-name-part></tp:taxon-name>, <tp:taxon-name><tp:taxon-name-part taxon-name-part-type="suborder">Adephaga</tp:taxon-name-part></tp:taxon-name>, <tp:taxon-name><tp:taxon-name-part taxon-name-part-type="family">Dytiscidae</tp:taxon-name-part></tp:taxon-name>, <tp:taxon-name><tp:taxon-name-part taxon-name-part-type="subfamily">Hydroporinae</tp:taxon-name-part></tp:taxon-name>, <tp:taxon-name><tp:taxon-name-part taxon-name-part-type="tribe">Bidessini</tp:taxon-name-part></tp:taxon-name>)</article-title><source>Zookeys</source><day>6</day><month>10</month><year>2016</year><volume>2016</volume><issue>622</issue><fpage>95</fpage><lpage>127</lpage><pub-id pub-id-type="doi">10.3897/zookeys.622.9155</pub-id></mixed-citation></tp:treatment-meta><tp:nomenclature><tp:taxon-name>
            <tp:taxon-name-part taxon-name-part-type="genus">Bidessonotus</tp:taxon-name-part>
            <tp:taxon-name-part taxon-name-part-type="species">rubellus</tp:taxon-name-part>
          </tp:taxon-name><tp:taxon-authority>Young, 1990</tp:taxon-authority><xref ref-type="fig" rid="F1">Figs 4</xref><xref ref-type="fig" rid="F4">, 26</xref><xref ref-type="fig" rid="F8">, 36</xref><tp:nomenclature-citation-list><tp:nomenclature-citation><tp:taxon-name>
                <tp:taxon-name-part taxon-name-part-type="genus">Bidessonotus</tp:taxon-name-part> <tp:taxon-name-part taxon-name-part-type="species">rubellus</tp:taxon-name-part></tp:taxon-name><comment>Young, 1990: 366; <xref ref-type="bibr" rid="B8">Nilsson 2016</xref>: 99.</comment></tp:nomenclature-citation></tp:nomenclature-citation-list></tp:nomenclature><tp:treatment-sec sec-type="diagnosis" id="SECID0EJUBI"><title>Diagnosis.</title><p>Specimens are relatively darkly colored with the posterior surface of the head brown and the elytra dark reddish-brown with indistinct maculae. The prosternal process is moderately broad, apically rounded and not sulcate. The apical blade of the male median lobe is similar to that of <italic><tp:taxon-name><tp:taxon-name-part taxon-name-part-type="genus">Bidessonotus</tp:taxon-name-part> <tp:taxon-name-part taxon-name-part-type="species">obtusatus</tp:taxon-name-part></tp:taxon-name></italic> but is narrower, has the apicoventral region obiquely truncate and larger with the apicoproximal tooth more strongly developed (Fig. <xref ref-type="fig" rid="F4">26a</xref>). The right lateral lobe has the apical segment as long as the basal segment and is slender and only slightly expanded apically before narrowly rounded apex (Fig. <xref ref-type="fig" rid="F4">26b</xref>). The left lateral lobe has the apical segment broad and apically obliquely distinctly bilobed (Fig. <xref ref-type="fig" rid="F4">26c</xref>).</p></tp:treatment-sec><tp:treatment-sec sec-type="discussion" id="SECID0EFVBI"><title>Discussion.</title><p>
            <italic><tp:taxon-name><tp:taxon-name-part taxon-name-part-type="genus">Bidessonotus</tp:taxon-name-part> <tp:taxon-name-part taxon-name-part-type="species">rubellus</tp:taxon-name-part></tp:taxon-name></italic> was thought to have genitalia similar to <italic><tp:taxon-name><tp:taxon-name-part taxon-name-part-type="genus">Bidessonotus</tp:taxon-name-part> <tp:taxon-name-part taxon-name-part-type="species">obtusatus</tp:taxon-name-part></tp:taxon-name></italic> by <xref ref-type="bibr" rid="B12">Young (1990)</xref>, but inconclusively so. Specimens have been largely collected from lentic habitats and lights at night.</p></tp:treatment-sec><tp:treatment-sec sec-type="distribution" id="SECID0EDWBI"><title>Distribution.</title><p>
            <italic><tp:taxon-name><tp:taxon-name-part taxon-name-part-type="genus">Bidessonotus</tp:taxon-name-part> <tp:taxon-name-part taxon-name-part-type="species">rubellus</tp:taxon-name-part></tp:taxon-name></italic> has been reported from Colombia, Ecuador, Panama, Paraguay and Venezuela (Fig. <xref ref-type="fig" rid="F8">36</xref>, <xref ref-type="bibr" rid="B12">Young 1990</xref>). Examined specimens include the following: <bold>Venezuela</bold>: Amazonas, Communidad Porvenir, just S of, <named-content xmlns:xlink="http://www.w3.org/1999/xlink" content-type="dwc:verbatimCoordinates" xlink:type="simple"><named-content content-type="geo-json" specific-use="{&#34;type&#34;:&#34;Point&#34;,&#34;coordinates&#34;:[-67.755000,5.341000]}" id="NCID0EAXBI" xlink:type="simple">5.341°N, 67.755°W</named-content></named-content>, 15 Jan 2009, Short &amp; Garcia (1, <named-content xmlns:xlink="http://www.w3.org/1999/xlink" content-type="dwc:institutional_code" xlink:type="simple">SEMC</named-content>); Falcon, Medanos de Coro, <named-content xmlns:xlink="http://www.w3.org/1999/xlink" content-type="dwc:verbatimCoordinates" xlink:type="simple"><named-content content-type="geo-json" specific-use="{&#34;type&#34;:&#34;Point&#34;,&#34;coordinates&#34;:[-69.668000,11.436000]}" id="NCID0EMXBI" xlink:type="simple">11.436°N, 69.668°W</named-content></named-content>, 09 Jul 2009, Short &amp; Shepard (55, <named-content xmlns:xlink="http://www.w3.org/1999/xlink" content-type="dwc:institutional_code" xlink:type="simple">SEMC</named-content>); Guarico, Las Mercedes, approx 65 km S, <named-content xmlns:xlink="http://www.w3.org/1999/xlink" content-type="dwc:verbatimCoordinates" xlink:type="simple"><named-content content-type="geo-json" specific-use="{&#34;type&#34;:&#34;Point&#34;,&#34;coordinates&#34;:[-66.376000,8.528000]}" id="NCID0EYXBI" xlink:type="simple">8.528°N, 66.376°W</named-content></named-content>, 09 Jan 2009, Short, Garcia, Camacho, Miller (6, <named-content xmlns:xlink="http://www.w3.org/1999/xlink" content-type="dwc:institutional_code" xlink:type="simple">SEMC</named-content>); Trujillo, La Cieba, approx 10 km E, by cemetery, <named-content xmlns:xlink="http://www.w3.org/1999/xlink" content-type="dwc:verbatimCoordinates" xlink:type="simple"><named-content content-type="geo-json" specific-use="{&#34;type&#34;:&#34;Point&#34;,&#34;coordinates&#34;:[-70.955000,9.475000]}" id="NCID0EEYBI" xlink:type="simple">9.475°N, 70.955°W</named-content></named-content>, 28 Jan 2012, Short, Arias, Gustafson (34, <named-content xmlns:xlink="http://www.w3.org/1999/xlink" content-type="dwc:institutional_code" xlink:type="simple">SEMC</named-content>); Zulia, Encontrados, approx 3 km SE, <named-content xmlns:xlink="http://www.w3.org/1999/xlink" content-type="dwc:verbatimCoordinates" xlink:type="simple"><named-content content-type="geo-json" specific-use="{&#34;type&#34;:&#34;Point&#34;,&#34;coordinates&#34;:[-72.212000,9.033000]}" id="NCID0EQYBI" xlink:type="simple">9.033°N, 72.212°W</named-content></named-content>, 27 Jan 2012, Short, Arias, Gustafson (16, <named-content xmlns:xlink="http://www.w3.org/1999/xlink" content-type="dwc:institutional_code" xlink:type="simple">SEMC</named-content>).</p></tp:treatment-sec><tp:treatment-sec><!--Section generated to contain objects referenced in tp:taxon-treatment.--><fig id="F1" position="float" orientation="portrait"><label>Figures 1–4.</label><caption><p>
          <bold>1–2</bold> <italic><tp:taxon-name><tp:taxon-name-part taxon-name-part-type="genus">Bidessonotus</tp:taxon-name-part> <tp:taxon-name-part taxon-name-part-type="species">obtusatus</tp:taxon-name-part></tp:taxon-name></italic> male. <bold>1</bold> Left protarsomeres, dorsal aspect <bold>2</bold> Left mesoleg, anterior aspect <bold>3</bold> <italic><tp:taxon-name><tp:taxon-name-part taxon-name-part-type="genus">Bidessonotus</tp:taxon-name-part> <tp:taxon-name-part taxon-name-part-type="species">tibialis</tp:taxon-name-part></tp:taxon-name></italic> male, habitus, lateral aspect <bold>4</bold> <italic><tp:taxon-name><tp:taxon-name-part taxon-name-part-type="genus">Bidessonotus</tp:taxon-name-part> <tp:taxon-name-part taxon-name-part-type="species">rubellus</tp:taxon-name-part></tp:taxon-name></italic>, male median lobe, right lateral aspect showing regions referenced in diagnoses and descriptions.</p></caption><graphic xmlns:xlink="http://www.w3.org/1999/xlink" xlink:href="zookeys-622-095-g001.jpg" position="float" orientation="portrait" xlink:type="simple" id="oo_105587.jpg"/></fig><fig id="F4" position="float" orientation="portrait"><label>Figures 19–29.</label><caption><p>
          <italic><tp:taxon-name><tp:taxon-name-part taxon-name-part-type="genus">Bidessonotus</tp:taxon-name-part></tp:taxon-name></italic> species, male genitalia; <bold>A</bold> median lobe, right lateral aspect <bold>B</bold> right lateral lobe, right lateral aspect <bold>C</bold> left lateral lobe, apical segment, left lateral aspect <bold>D</bold> median lobe apex, oblique right lateral aspect <bold>19</bold> <italic><tp:taxon-name><tp:taxon-name-part taxon-name-part-type="genus">Bidessonotus</tp:taxon-name-part> <tp:taxon-name-part taxon-name-part-type="species">bicolor</tp:taxon-name-part></tp:taxon-name></italic> (redrawn from Guignot, 1957) <bold>20</bold> <italic><tp:taxon-name><tp:taxon-name-part taxon-name-part-type="genus">Bidessonotus</tp:taxon-name-part> <tp:taxon-name-part taxon-name-part-type="species">dubius</tp:taxon-name-part></tp:taxon-name></italic> <bold>21</bold> <italic><tp:taxon-name><tp:taxon-name-part taxon-name-part-type="genus">Bidessonotus</tp:taxon-name-part> <tp:taxon-name-part taxon-name-part-type="species">melanocephalus</tp:taxon-name-part></tp:taxon-name></italic> <bold>22</bold> <italic><tp:taxon-name><tp:taxon-name-part taxon-name-part-type="genus">Bidessonotus</tp:taxon-name-part> <tp:taxon-name-part taxon-name-part-type="species">obtusatus</tp:taxon-name-part></tp:taxon-name></italic> <bold>23</bold> <italic><tp:taxon-name><tp:taxon-name-part taxon-name-part-type="genus">Bidessonotus</tp:taxon-name-part> <tp:taxon-name-part taxon-name-part-type="species">otrerus</tp:taxon-name-part></tp:taxon-name></italic> <bold>24</bold> <italic><tp:taxon-name><tp:taxon-name-part taxon-name-part-type="genus">Bidessonotus</tp:taxon-name-part> <tp:taxon-name-part taxon-name-part-type="species">paludicolus</tp:taxon-name-part></tp:taxon-name></italic> <bold>25</bold> <italic><tp:taxon-name><tp:taxon-name-part taxon-name-part-type="genus">Bidessonotus</tp:taxon-name-part> <tp:taxon-name-part taxon-name-part-type="species">ploterus</tp:taxon-name-part></tp:taxon-name></italic> <bold>26</bold> <italic><tp:taxon-name><tp:taxon-name-part taxon-name-part-type="genus">Bidessonotus</tp:taxon-name-part> <tp:taxon-name-part taxon-name-part-type="species">rubellus</tp:taxon-name-part></tp:taxon-name></italic> <bold>27</bold> <italic><tp:taxon-name><tp:taxon-name-part taxon-name-part-type="genus">Bidessonotus</tp:taxon-name-part> <tp:taxon-name-part taxon-name-part-type="species">tibialis</tp:taxon-name-part></tp:taxon-name></italic> <bold>28</bold> <italic><tp:taxon-name><tp:taxon-name-part taxon-name-part-type="genus">Bidessonotus</tp:taxon-name-part> <tp:taxon-name-part taxon-name-part-type="species">truncatus</tp:taxon-name-part></tp:taxon-name></italic> <bold>29</bold> <italic><tp:taxon-name><tp:taxon-name-part taxon-name-part-type="genus">Bidessonotus</tp:taxon-name-part> <tp:taxon-name-part taxon-name-part-type="species">vicinus</tp:taxon-name-part></tp:taxon-name></italic>.</p></caption><graphic xmlns:xlink="http://www.w3.org/1999/xlink" xlink:href="zookeys-622-095-g004.jpg" position="float" orientation="portrait" xlink:type="simple" id="oo_105590.jpg"/></fig><fig id="F8" position="float" orientation="portrait"><label>Figures 35–36.</label><caption><p>
          <italic><tp:taxon-name><tp:taxon-name-part taxon-name-part-type="genus">Bidessonotus</tp:taxon-name-part></tp:taxon-name></italic> species, South American distributions.</p></caption><graphic xmlns:xlink="http://www.w3.org/1999/xlink" xlink:href="zookeys-622-095-g008.jpg" position="float" orientation="portrait" xlink:type="simple" id="oo_105594.jpg"/></fig></tp:treatment-sec><ref-list><ref id="B8"><mixed-citation xmlns:xlink="http://www.w3.org/1999/xlink" xlink:type="simple">
          <person-group><name name-style="western"><surname>Nilsson</surname><given-names>AN</given-names></name></person-group> (<year>2016</year>) <source>A World Catalogue of the Family <tp:taxon-name><tp:taxon-name-part taxon-name-part-type="family">Dytiscidae</tp:taxon-name-part></tp:taxon-name>, or the Diving Beetles (<tp:taxon-name><tp:taxon-name-part taxon-name-part-type="order">Coleoptera</tp:taxon-name-part></tp:taxon-name>, <tp:taxon-name><tp:taxon-name-part taxon-name-part-type="suborder">Adephaga</tp:taxon-name-part></tp:taxon-name>). Version 1.I.2016</source>.</mixed-citation></ref><ref id="B12"><mixed-citation xmlns:xlink="http://www.w3.org/1999/xlink" xlink:type="simple">
          <person-group><name name-style="western"><surname>Young</surname><given-names>FN</given-names></name></person-group> (<year>1990</year>) <article-title>A review of classification of the water beetles of the New World genus <italic><tp:taxon-name><tp:taxon-name-part taxon-name-part-type="genus">Bidessonotus</tp:taxon-name-part></tp:taxon-name></italic> Régimbart (<tp:taxon-name><tp:taxon-name-part taxon-name-part-type="order">Coleoptera</tp:taxon-name-part></tp:taxon-name>: <tp:taxon-name><tp:taxon-name-part taxon-name-part-type="family">Dytiscidae</tp:taxon-name-part></tp:taxon-name>: <tp:taxon-name><tp:taxon-name-part taxon-name-part-type="subfamily">Hydroporinae</tp:taxon-name-part></tp:taxon-name>: <tp:taxon-name><tp:taxon-name-part taxon-name-part-type="tribe">Bidessini</tp:taxon-name-part></tp:taxon-name>).</article-title> <source>Quaestiones Entomologicae</source> <volume>26</volume>: <fpage>355</fpage>–<lpage>381</lpage>.</mixed-citation></ref></ref-list></tp:taxon-treatment>
